# Supplementary material for: rac-(3aR,6aR)-(E)-Methyl 2-(3a-methyl­perhydro­furo[3,2-b]furan-2-yl­idene)acetate
Source: Acta Crystallogr Sect E Struct Rep Online. 2010 Aug 21;66(Pt 9):o2381. doi: 10.1107/S1600536810032101 (PMC3007948; doi:10.1107/S1600536810032101)
Supplement: Supplementary file 1 [file e-66-o2381-sup1.cif]

##############################################################################
###                                                                        ###
###        Electronic paper (Acta Crystallographica Section E)             ###
###                                                                        ###
##############################################################################
#                                                                            #
# This CIF contains the data in a paper accepted for publication in Acta     #
# Crystallographica Section E. It conforms to the requirements of Notes      #
# for Authors for Section E, and has been peer reviewed under the auspices   #
# of the IUCr Commission on Journals.                                        #
#                                                                            #
# Full details of the Crystallographic Information File format               #
# are given in the paper "The Crystallographic Information File (CIF):       #
# a New Standard Archive File for Crystallography" by S. R. Hall, F. H.      #
# Allen and I. D. Brown [Acta Cryst. (1991), A47, 655-685].                  #
#                                                                            #
# The current version of the core CIF dictionary is obtainable from          #
# ftp://ftp.iucr.org/pub/cif_core.dic. The current version number is 2.4.    #
#                                                                            #
# Software is freely available for graphical display of the structure(s) in  #
# this CIF.  For information consult the CIF home page http://www.iucr.org/  #
# cif/home.html                                                              #
#                                                                            #
# This file may be used for bona fide research purposes within the           #
# scientific community so long as proper attribution is given to the journal # 
# article from which it was obtained.                                        #
#                                                                            #
##############################################################################
                                             
data_global
_audit_creation_method     'form.cif (version 2.0)'
_journal_data_validation_number     ?
_journal_date_recd_electronic     2010-05-07
_journal_date_accepted     2010-08-10
_journal_name_full     'Acta Crystallographica, Section E'
_journal_year     2010
_journal_volume     66
_journal_issue      9
_journal_page_first     o2381
_journal_page_last     o2381
_journal_paper_category     QO
_journal_coeditor_code     BV2142
_publ_contact_author_name     'Jozef Ko\<z\'i\<sek'
_publ_contact_author_address
;
Institute of Physical Chemistry and Chemical Physics
Slovak University of Technology
Radlinsk\'eho 9
SK-812 37 Bratislava
Slovak Republic
;
_publ_contact_author_email     'jozef.kozisek@stuba.sk'
_publ_contact_author_fax     '421-2-52493368'
_publ_contact_author_phone     '421-2-59325368'
_publ_section_title
;
<i>rac</i>-(3a<i>R</i>,6a<i>R</i>)-(<i>E</i>)-Methyl
2-(3a-methylperhydrofuro[3,2-<i>b</i>]furan-2-ylidene)acetate
;
loop_
    _publ_author_name
    _publ_author_footnote
    _publ_author_address
    "Bellovi\<cov\'a, Lenka" .
;
Department of Physical Chemistry
Faculty of Chemical and Food Technology
Slovak University of Technology
Radlinsk\'eho 9
SK-812 37 Bratislava
Slovak Republic
;
    "Ko\<z\'i\<sek, Jozef" .
;
Department of Physical Chemistry
Faculty of Chemical and Food Technology
Slovak University of Technology
Radlinsk\'eho 9
SK-812 37 Bratislava
Slovak Republic
;
    "Doh\'a\<no\<sov\'a, Jana" .
;
Department of Organic Chemistry
Faculty of Chemical and Food Technology
Slovak University of Technology
Radlinsk\'eho 9
SK-812 37 Bratislava
Slovak Republic
;
    "L\'asikov\'a, Angelika" .
;
Department of Organic Chemistry
Faculty of Chemical and Food Technology
Slovak University of Technology
Radlinsk\'eho 9
SK-812 37 Bratislava
Slovak Republic
;
    "Gracza, Tibor" .
;
Department of Organic Chemistry
Faculty of Chemical and Food Technology
Slovak University of Technology
Radlinsk\'eho 9
SK-812 37 Bratislava
Slovak Republic
;
data_I
_audit_creation_method     SHELXL-97
_chemical_name_systematic
;
<i>rac</i>-(3a<i>R</i>,6a<i>R</i>)-(<i>E</i>)-methyl
2-(3a-methylperhydrofuro[3,2-<i>b</i>]furan-2-ylidene)acetate
;
_chemical_name_common     ?
_chemical_formula_moiety     'C10 H14 O4'
_chemical_formula_sum     'C10 H14 O4'
_chemical_formula_iupac     'C10 H14 O4'
_chemical_formula_weight     198.21
_chemical_melting_point     ?
_symmetry_cell_setting     monoclinic
_symmetry_space_group_name_H-M     'P 21/n'
_symmetry_space_group_name_Hall     '-P 2yn'
loop_
    _symmetry_equiv_pos_as_xyz
    'x, y, z'
    '-x+1/2, y+1/2, -z+1/2'
    '-x, -y, -z'
    'x-1/2, -y-1/2, z-1/2'
_cell_length_a     12.1590(10)
_cell_length_b     5.8100(3)
_cell_length_c     28.5090(10)
_cell_angle_alpha     90.00
_cell_angle_beta     101.510(10)
_cell_angle_gamma     90.00
_cell_volume     1973.5(2)
_cell_formula_units_Z     8
_cell_measurement_reflns_used     35551
_cell_measurement_theta_min     3.5743
_cell_measurement_theta_max     29.5349
_cell_measurement_temperature     293(2)
_exptl_crystal_description     block
_exptl_crystal_colour     colorless
_exptl_crystal_size_max     0.835
_exptl_crystal_size_mid     0.360
_exptl_crystal_size_min     0.124
_exptl_crystal_density_diffrn     1.334
_exptl_crystal_density_meas     ?
_exptl_crystal_density_method     'not measured'
_exptl_crystal_F_000     848
_exptl_absorpt_coefficient_mu     0.10268
_exptl_absorpt_correction_type     analytical
_exptl_absorpt_process_details
;
[CrysAlis Pro (Oxford Diffraction, 2010); analytical numeric absorption
correction using a multi-faceted crystal model based on expressions derived
by Clark & Reid (1995)]
;
_exptl_absorpt_correction_T_min     0.941
_exptl_absorpt_correction_T_max     0.988
_exptl_special_details
;
CrysAlisPro, Oxford Diffraction Ltd.,
Version 1.171.33.62 (release 16-03-2010 CrysAlis171 .NET)
(compiled Mar 16 2010,16:26:05)
Analytical numeric absorption correction using a multifaceted crystal
   model based on expressions derived by R.C. Clark & J.S. Reid.
(Clark, R. C. & Reid, J. S. (1995). Acta Cryst. A51, 887-897)
;
_diffrn_ambient_temperature     293(2)
_diffrn_radiation_type     MoK\a
_diffrn_radiation_wavelength     0.71073
_diffrn_radiation_source     'Enhance (Mo) X-ray Source'
_diffrn_radiation_monochromator     graphite
_diffrn_measurement_device_type     'Oxford Diffraction Gemini R CCD'
_diffrn_measurement_method
;
Rotation method data acquisition using \w and \f scans
;
_diffrn_detector_area_resol_mean     10.4340
_diffrn_reflns_number     59312
_diffrn_reflns_av_R_equivalents     0.0237
_diffrn_reflns_av_sigmaI/netI     0.0087
_diffrn_reflns_theta_min     3.58
_diffrn_reflns_theta_max     26.37
_diffrn_reflns_theta_full     25.00
_diffrn_measured_fraction_theta_max     0.998
_diffrn_measured_fraction_theta_full     0.997
_diffrn_reflns_limit_h_min     -15
_diffrn_reflns_limit_h_max     15
_diffrn_reflns_limit_k_min     -7
_diffrn_reflns_limit_k_max     7
_diffrn_reflns_limit_l_min     -35
_diffrn_reflns_limit_l_max     35
_diffrn_standards_number     ?
_diffrn_standards_interval_count     ?
_diffrn_standards_interval_time     ?
_diffrn_standards_decay_%     ?
_refine_special_details
;
Refinement of <i>F</i>^2^ against ALL reflections. The weighted <i>R</i>-factor
<i>wR</i> and goodness of fit <i>S</i> are based on <i>F</i>^2^, conventional
<i>R</i>-factors <i>R</i> are based on <i>F</i>, with <i>F</i> set to zero for
negative <i>F</i>^2^. The threshold expression of <i>F</i>^2^ >
\s(<i>F</i>^2^) is used only for calculating <i>R</i>-factors(gt) <i>etc</i>.
and is not relevant to the choice of reflections for refinement.
<i>R</i>-factors based on <i>F</i>^2^ are statistically about twice as large
as those based on <i>F</i>, and <i>R</i>- factors based on ALL data will be
even larger.
independent reflections were 4033, 7 inconsistent equivalents,
    4025 were used in the refinement
;
_reflns_number_total     4033
_reflns_number_gt     3571
_reflns_threshold_expression     I>2sigma(I)
_refine_ls_structure_factor_coef     Fsqd
_refine_ls_matrix_type     full
_refine_ls_R_factor_all     0.0417
_refine_ls_R_factor_gt     0.0362
_refine_ls_wR_factor_gt     0.0867
_refine_ls_wR_factor_ref     0.0911
_refine_ls_goodness_of_fit_ref     1.045
_refine_ls_restrained_S_all     1.045
_refine_ls_number_reflns     4025
_refine_ls_number_parameters     254
_refine_ls_number_restraints     0
_refine_ls_hydrogen_treatment     constr
_refine_ls_weighting_scheme     calc
_refine_ls_weighting_details
         'calc w=1/[\s^2^(Fo^2^)+(0.0375P)^2^+1.2579P] where P=(Fo^2^+2Fc^2^)/3'
_atom_sites_solution_hydrogens     geom
_atom_sites_solution_primary     direct
_atom_sites_solution_secondary     difmap
_refine_ls_shift/su_max     0.001
_refine_ls_shift/su_mean     0.000
_refine_diff_density_max     0.321
_refine_diff_density_min     -0.221
_refine_ls_extinction_method     'SHELXL97 (Sheldrick, 2008)'
_refine_ls_extinction_coef     0.0031(7)
_refine_ls_extinction_expression
                                  'Fc^*^=kFc[1+0.001xFc^2^\l^3^/sin(2\q)]^-1/4^'
loop_
    _atom_type_symbol
    _atom_type_description
    _atom_type_scat_dispersion_real
    _atom_type_scat_dispersion_imag
    _atom_type_scat_source
    'C' 'C' 0.0033 0.0016
                         'International Tables Vol C Tables 4.2.6.8 and 6.1.1.4'
    'H' 'H' 0.0000 0.0000
                         'International Tables Vol C Tables 4.2.6.8 and 6.1.1.4'
    'O' 'O' 0.0106 0.0060
                         'International Tables Vol C Tables 4.2.6.8 and 6.1.1.4'
_computing_data_collection     'CrysAlis CCD (Oxford Diffraction, 2009)'
_computing_cell_refinement     'CrysAlis CCD (Oxford Diffraction, 2009)'
_computing_data_reduction     'CrysAlis RED (Oxford Diffraction, 2009)'
_computing_structure_solution     'SHELXS97 (Sheldrick, 2008)'
_computing_structure_refinement     'SHELXL97 (Sheldrick, 2008)'
_computing_molecular_graphics     'DIAMOND (Brandenburg, 1998)'
_computing_publication_material     'enCIFer (Allen <i>et al.</i>, 2004)'
loop_
    _atom_site_type_symbol
    _atom_site_label
    _atom_site_fract_x
    _atom_site_fract_y
    _atom_site_fract_z
    _atom_site_U_iso_or_equiv
    _atom_site_adp_type
    _atom_site_calc_flag
    _atom_site_refinement_flags
    _atom_site_occupancy
    _atom_site_disorder_assembly
    _atom_site_disorder_group
    C C2 0.35925(10) 0.2368(2) 0.34753(4) 0.0173(3) Uani d . 1 . .
    C C3 0.35197(10) 0.4998(2) 0.34359(4) 0.0174(3) Uani d . 1 . .
    H H3A 0.4074 0.5638 0.3265 0.021 Uiso calc R 1 . .
    C C4 0.36899(10) 0.5847(2) 0.39470(4) 0.0195(3) Uani d . 1 . .
    H H4B 0.3319 0.7311 0.3967 0.023 Uiso calc R 1 . .
    H H4A 0.4481 0.5997 0.4089 0.023 Uiso calc R 1 . .
    C C5 0.31418(11) 0.3932(2) 0.41825(4) 0.0212(3) Uani d . 1 . .
    H H5B 0.3475 0.3829 0.4521 0.025 Uiso calc R 1 . .
    H H5A 0.2344 0.4214 0.4149 0.025 Uiso calc R 1 . .
    C C7 0.18323(10) 0.3541(2) 0.30141(4) 0.0177(3) Uani d . 1 . .
    C C8 0.26323(10) 0.1555(2) 0.30792(4) 0.0192(3) Uani d . 1 . .
    H H8B 0.2897 0.1237 0.2786 0.023 Uiso calc R 1 . .
    H H8A 0.2282 0.0180 0.3175 0.023 Uiso calc R 1 . .
    C C9 0.47359(10) 0.1376(2) 0.34558(5) 0.0212(3) Uani d . 1 . .
    H H9C 0.4713 -0.0270 0.3484 0.025 Uiso calc R 1 . .
    H H9B 0.5286 0.1989 0.3715 0.025 Uiso calc R 1 . .
    H H9A 0.4933 0.1779 0.3157 0.025 Uiso calc R 1 . .
    C C10 0.07393(10) 0.3673(2) 0.28094(4) 0.0197(3) Uani d . 1 . .
    H H10A 0.0379 0.5089 0.2799 0.024 Uiso calc R 1 . .
    C C11 0.01014(10) 0.1674(2) 0.26033(4) 0.0189(3) Uani d . 1 . .
    C C14 -0.16945(12) 0.0392(3) 0.22261(6) 0.0306(3) Uani d . 1 . .
    H H14C -0.2446 0.0946 0.2118 0.037 Uiso calc R 1 . .
    H H14B -0.1693 -0.0791 0.2461 0.037 Uiso calc R 1 . .
    H H14A -0.1416 -0.0225 0.1960 0.037 Uiso calc R 1 . .
    C C16 0.86595(10) 0.9608(2) 0.38508(4) 0.0190(3) Uani d . 1 . .
    C C17 0.96259(11) 1.0068(2) 0.42723(4) 0.0200(3) Uani d . 1 . .
    H H17A 0.9589 1.1601 0.4412 0.024 Uiso calc R 1 . .
    C C18 1.06680(11) 0.9721(2) 0.40691(5) 0.0247(3) Uani d . 1 . .
    H H18B 1.1303 0.9277 0.4316 0.030 Uiso calc R 1 . .
    H H18A 1.0857 1.1098 0.3910 0.030 Uiso calc R 1 . .
    C C19 1.03089(11) 0.7781(3) 0.37159(5) 0.0255(3) Uani d . 1 . .
    H H19B 1.0714 0.7855 0.3456 0.031 Uiso calc R 1 . .
    H H19A 1.0452 0.6299 0.3873 0.031 Uiso calc R 1 . .
    C C21 0.85362(10) 0.7177(2) 0.45081(4) 0.0177(3) Uani d . 1 . .
    C C22 0.78158(10) 0.8268(2) 0.40773(4) 0.0206(3) Uani d . 1 . .
    H H22B 0.7264 0.9290 0.4169 0.025 Uiso calc R 1 . .
    H H22A 0.7431 0.7111 0.3859 0.025 Uiso calc R 1 . .
    C C23 0.81782(12) 1.1718(2) 0.35705(5) 0.0270(3) Uani d . 1 . .
    H H23C 0.7581 1.1263 0.3314 0.032 Uiso calc R 1 . .
    H H23B 0.8756 1.2467 0.3442 0.032 Uiso calc R 1 . .
    H H23A 0.7893 1.2760 0.3779 0.032 Uiso calc R 1 . .
    C C24 0.83161(10) 0.5412(2) 0.47796(4) 0.0190(3) Uani d . 1 . .
    H H24A 0.8872 0.4903 0.5031 0.023 Uiso calc R 1 . .
    C C25 0.72309(11) 0.4285(2) 0.46889(4) 0.0201(3) Uani d . 1 . .
    C C28 0.61577(12) 0.1322(3) 0.49483(5) 0.0279(3) Uani d . 1 . .
    H H28C 0.6234 0.0062 0.5170 0.033 Uiso calc R 1 . .
    H H28B 0.5913 0.0751 0.4628 0.033 Uiso calc R 1 . .
    H H28A 0.5615 0.2395 0.5021 0.033 Uiso calc R 1 . .
    O O1 0.33343(8) 0.18484(15) 0.39400(3) 0.0210(2) Uani d . 1 . .
    O O6 0.23724(7) 0.54910(15) 0.31945(3) 0.0197(2) Uani d . 1 . .
    O O12 0.04472(8) -0.02687(16) 0.25726(3) 0.0231(2) Uani d . 1 . .
    O O13 -0.09856(7) 0.22621(17) 0.24354(3) 0.0248(2) Uani d . 1 . .
    O O15 0.91270(7) 0.81006(17) 0.35392(3) 0.0232(2) Uani d . 1 . .
    O O20 0.95504(7) 0.82156(16) 0.46110(3) 0.0205(2) Uani d . 1 . .
    O O26 0.64051(8) 0.48260(19) 0.43955(4) 0.0318(3) Uani d . 1 . .
    O O27 0.72256(7) 0.24603(16) 0.49859(3) 0.0239(2) Uani d . 1 . .
loop_
    _atom_site_aniso_label
    _atom_site_aniso_U_11
    _atom_site_aniso_U_22
    _atom_site_aniso_U_33
    _atom_site_aniso_U_12
    _atom_site_aniso_U_13
    _atom_site_aniso_U_23
    C2 0.0185(6) 0.0160(6) 0.0180(6) -0.0016(5) 0.0051(5) -0.0007(5)
    C3 0.0155(6) 0.0168(6) 0.0198(6) -0.0014(5) 0.0032(4) 0.0003(5)
    C4 0.0191(6) 0.0178(6) 0.0204(6) 0.0004(5) 0.0012(5) -0.0026(5)
    C5 0.0257(6) 0.0192(6) 0.0193(6) 0.0023(5) 0.0059(5) -0.0015(5)
    C7 0.0227(6) 0.0163(6) 0.0147(5) -0.0028(5) 0.0050(5) -0.0003(5)
    C8 0.0192(6) 0.0168(6) 0.0217(6) -0.0007(5) 0.0041(5) -0.0019(5)
    C9 0.0190(6) 0.0199(6) 0.0246(6) 0.0001(5) 0.0044(5) -0.0008(5)
    C10 0.0214(6) 0.0181(6) 0.0189(6) 0.0016(5) 0.0024(5) -0.0004(5)
    C11 0.0195(6) 0.0226(6) 0.0150(5) -0.0006(5) 0.0041(5) 0.0002(5)
    C14 0.0212(7) 0.0321(8) 0.0356(8) -0.0056(6) -0.0011(6) -0.0088(6)
    C16 0.0199(6) 0.0196(6) 0.0176(6) 0.0025(5) 0.0041(5) -0.0012(5)
    C17 0.0246(6) 0.0179(6) 0.0168(6) -0.0026(5) 0.0022(5) 0.0013(5)
    C18 0.0198(6) 0.0295(7) 0.0242(6) -0.0041(5) 0.0029(5) 0.0051(6)
    C19 0.0200(6) 0.0307(7) 0.0265(7) 0.0047(5) 0.0062(5) 0.0011(6)
    C21 0.0163(6) 0.0210(6) 0.0160(6) 0.0008(5) 0.0032(4) -0.0031(5)
    C22 0.0178(6) 0.0242(6) 0.0195(6) 0.0029(5) 0.0029(5) 0.0025(5)
    C23 0.0314(7) 0.0261(7) 0.0234(6) 0.0069(6) 0.0052(5) 0.0065(6)
    C24 0.0166(6) 0.0231(6) 0.0165(6) 0.0007(5) 0.0012(4) 0.0012(5)
    C25 0.0206(6) 0.0233(6) 0.0171(6) -0.0001(5) 0.0055(5) -0.0002(5)
    C28 0.0256(7) 0.0306(7) 0.0281(7) -0.0105(6) 0.0070(5) 0.0010(6)
    O1 0.0282(5) 0.0169(4) 0.0198(4) -0.0007(4) 0.0090(4) 0.0002(3)
    O6 0.0196(4) 0.0157(4) 0.0214(4) -0.0003(3) -0.0013(3) -0.0007(3)
    O12 0.0236(5) 0.0209(5) 0.0239(5) -0.0012(4) 0.0029(4) -0.0036(4)
    O13 0.0181(4) 0.0262(5) 0.0274(5) -0.0016(4) -0.0014(4) -0.0060(4)
    O15 0.0203(5) 0.0283(5) 0.0209(4) 0.0026(4) 0.0038(4) -0.0062(4)
    O20 0.0195(4) 0.0232(5) 0.0175(4) -0.0042(4) 0.0003(3) 0.0037(4)
    O26 0.0184(5) 0.0438(6) 0.0305(5) -0.0051(4) -0.0022(4) 0.0121(5)
    O27 0.0211(5) 0.0237(5) 0.0264(5) -0.0046(4) 0.0033(4) 0.0048(4)
_geom_special_details
;
All e.s.d.'s (except the e.s.d. in the dihedral angle between two l.s. planes)
are estimated using the full covariance matrix. The cell e.s.d.'s are taken
into account individually in the estimation of e.s.d.'s in distances, angles
and torsion angles; correlations between e.s.d.'s in cell parameters are only
used when they are defined by crystal symmetry. An approximate (isotropic)
treatment of cell e.s.d.'s is used for estimating e.s.d.'s involving l.s.
planes.
;
loop_
    _geom_bond_atom_site_label_1
    _geom_bond_atom_site_label_2
    _geom_bond_site_symmetry_2
    _geom_bond_distance
    _geom_bond_publ_flag
    C2 O1 . 1.4529(14) ?
    C2 C9 . 1.5164(17) ?
    C2 C8 . 1.5283(17) ?
    C2 C3 . 1.5333(17) ?
    C3 O6 . 1.4555(14) ?
    C3 C4 . 1.5131(17) ?
    C3 H3A . 0.9800 ?
    C4 C5 . 1.5203(18) ?
    C4 H4B . 0.9700 ?
    C4 H4A . 0.9700 ?
    C5 O1 . 1.4359(15) ?
    C5 H5B . 0.9700 ?
    C5 H5A . 0.9700 ?
    C7 C10 . 1.3428(18) ?
    C7 O6 . 1.3581(15) ?
    C7 C8 . 1.4967(17) ?
    C8 H8B . 0.9700 ?
    C8 H8A . 0.9700 ?
    C9 H9C . 0.9600 ?
    C9 H9B . 0.9600 ?
    C9 H9A . 0.9600 ?
    C10 C11 . 1.4537(17) ?
    C10 H10A . 0.9300 ?
    C11 O12 . 1.2139(16) ?
    C11 O13 . 1.3565(15) ?
    C14 O13 . 1.4403(16) ?
    C14 H14C . 0.9600 ?
    C14 H14B . 0.9600 ?
    C14 H14A . 0.9600 ?
    C16 O15 . 1.4424(15) ?
    C16 C23 . 1.5157(18) ?
    C16 C17 . 1.5274(17) ?
    C16 C22 . 1.5297(17) ?
    C17 O20 . 1.4610(15) ?
    C17 C18 . 1.5082(18) ?
    C17 H17A . 0.9800 ?
    C18 C19 . 1.517(2) ?
    C18 H18B . 0.9700 ?
    C18 H18A . 0.9700 ?
    C19 O15 . 1.4369(15) ?
    C19 H19B . 0.9700 ?
    C19 H19A . 0.9700 ?
    C21 C24 . 1.3433(18) ?
    C21 O20 . 1.3516(15) ?
    C21 C22 . 1.4994(17) ?
    C22 H22B . 0.9700 ?
    C22 H22A . 0.9700 ?
    C23 H23C . 0.9600 ?
    C23 H23B . 0.9600 ?
    C23 H23A . 0.9600 ?
    C24 C25 . 1.4494(17) ?
    C24 H24A . 0.9300 ?
    C25 O26 . 1.2131(16) ?
    C25 O27 . 1.3576(16) ?
    C28 O27 . 1.4420(15) ?
    C28 H28C . 0.9600 ?
    C28 H28B . 0.9600 ?
    C28 H28A . 0.9600 ?
loop_
    _geom_angle_atom_site_label_1
    _geom_angle_atom_site_label_2
    _geom_angle_atom_site_label_3
    _geom_angle_site_symmetry_1
    _geom_angle_site_symmetry_3
    _geom_angle
    _geom_angle_publ_flag
    O1 C2 C9 . . 108.71(10) ?
    O1 C2 C8 . . 109.72(10) ?
    C9 C2 C8 . . 115.22(10) ?
    O1 C2 C3 . . 104.73(10) ?
    C9 C2 C3 . . 114.60(10) ?
    C8 C2 C3 . . 103.27(10) ?
    O6 C3 C4 . . 108.98(10) ?
    O6 C3 C2 . . 105.46(9) ?
    C4 C3 C2 . . 105.03(10) ?
    O6 C3 H3A . . 112.3 ?
    C4 C3 H3A . . 112.3 ?
    C2 C3 H3A . . 112.3 ?
    C3 C4 C5 . . 101.48(10) ?
    C3 C4 H4B . . 111.5 ?
    C5 C4 H4B . . 111.5 ?
    C3 C4 H4A . . 111.5 ?
    C5 C4 H4A . . 111.5 ?
    H4B C4 H4A . . 109.3 ?
    O1 C5 C4 . . 106.05(10) ?
    O1 C5 H5B . . 110.5 ?
    C4 C5 H5B . . 110.5 ?
    O1 C5 H5A . . 110.5 ?
    C4 C5 H5A . . 110.5 ?
    H5B C5 H5A . . 108.7 ?
    C10 C7 O6 . . 118.61(11) ?
    C10 C7 C8 . . 131.31(12) ?
    O6 C7 C8 . . 110.06(10) ?
    C7 C8 C2 . . 103.59(10) ?
    C7 C8 H8B . . 111.0 ?
    C2 C8 H8B . . 111.0 ?
    C7 C8 H8A . . 111.0 ?
    C2 C8 H8A . . 111.0 ?
    H8B C8 H8A . . 109.0 ?
    C2 C9 H9C . . 109.5 ?
    C2 C9 H9B . . 109.5 ?
    H9C C9 H9B . . 109.5 ?
    C2 C9 H9A . . 109.5 ?
    H9C C9 H9A . . 109.5 ?
    H9B C9 H9A . . 109.5 ?
    C7 C10 C11 . . 122.15(12) ?
    C7 C10 H10A . . 118.9 ?
    C11 C10 H10A . . 118.9 ?
    O12 C11 O13 . . 122.40(12) ?
    O12 C11 C10 . . 127.40(12) ?
    O13 C11 C10 . . 110.20(11) ?
    O13 C14 H14C . . 109.5 ?
    O13 C14 H14B . . 109.5 ?
    H14C C14 H14B . . 109.5 ?
    O13 C14 H14A . . 109.5 ?
    H14C C14 H14A . . 109.5 ?
    H14B C14 H14A . . 109.5 ?
    O15 C16 C23 . . 108.93(10) ?
    O15 C16 C17 . . 104.78(10) ?
    C23 C16 C17 . . 115.38(11) ?
    O15 C16 C22 . . 109.33(10) ?
    C23 C16 C22 . . 114.41(11) ?
    C17 C16 C22 . . 103.44(10) ?
    O20 C17 C18 . . 108.89(10) ?
    O20 C17 C16 . . 104.54(10) ?
    C18 C17 C16 . . 104.34(10) ?
    O20 C17 H17A . . 112.8 ?
    C18 C17 H17A . . 112.8 ?
    C16 C17 H17A . . 112.8 ?
    C17 C18 C19 . . 101.64(10) ?
    C17 C18 H18B . . 111.4 ?
    C19 C18 H18B . . 111.4 ?
    C17 C18 H18A . . 111.4 ?
    C19 C18 H18A . . 111.4 ?
    H18B C18 H18A . . 109.3 ?
    O15 C19 C18 . . 105.78(11) ?
    O15 C19 H19B . . 110.6 ?
    C18 C19 H19B . . 110.6 ?
    O15 C19 H19A . . 110.6 ?
    C18 C19 H19A . . 110.6 ?
    H19B C19 H19A . . 108.7 ?
    C24 C21 O20 . . 119.59(11) ?
    C24 C21 C22 . . 130.07(11) ?
    O20 C21 C22 . . 110.34(11) ?
    C21 C22 C16 . . 103.27(10) ?
    C21 C22 H22B . . 111.1 ?
    C16 C22 H22B . . 111.1 ?
    C21 C22 H22A . . 111.1 ?
    C16 C22 H22A . . 111.1 ?
    H22B C22 H22A . . 109.1 ?
    C16 C23 H23C . . 109.5 ?
    C16 C23 H23B . . 109.5 ?
    H23C C23 H23B . . 109.5 ?
    C16 C23 H23A . . 109.5 ?
    H23C C23 H23A . . 109.5 ?
    H23B C23 H23A . . 109.5 ?
    C21 C24 C25 . . 121.40(11) ?
    C21 C24 H24A . . 119.3 ?
    C25 C24 H24A . . 119.3 ?
    O26 C25 O27 . . 121.75(12) ?
    O26 C25 C24 . . 127.21(12) ?
    O27 C25 C24 . . 111.04(11) ?
    O27 C28 H28C . . 109.5 ?
    O27 C28 H28B . . 109.5 ?
    H28C C28 H28B . . 109.5 ?
    O27 C28 H28A . . 109.5 ?
    H28C C28 H28A . . 109.5 ?
    H28B C28 H28A . . 109.5 ?
    C5 O1 C2 . . 110.45(9) ?
    C7 O6 C3 . . 111.12(9) ?
    C11 O13 C14 . . 114.63(11) ?
    C19 O15 C16 . . 110.61(9) ?
    C21 O20 C17 . . 111.13(9) ?
    C25 O27 C28 . . 115.34(10) ?
loop_
    _geom_torsion_atom_site_label_1
    _geom_torsion_atom_site_label_2
    _geom_torsion_atom_site_label_3
    _geom_torsion_atom_site_label_4
    _geom_torsion_site_symmetry_1
    _geom_torsion_site_symmetry_2
    _geom_torsion_site_symmetry_3
    _geom_torsion_site_symmetry_4
    _geom_torsion
    _geom_torsion_publ_flag
    O1 C2 C3 O6 . . . . -92.66(10) ?
    C9 C2 C3 O6 . . . . 148.30(10)
                                 ?
    C8 C2 C3 O6 . . . . 22.21(12) ?
    O1 C2 C3 C4 . . . . 22.40(10)
                                ?
    C9 C2 C3 C4 . . . . -96.62(12) ?
    C8 C2 C3 C4 . . . . 137.27(10) ?
    O6 C3 C4 C5 . . . . 79.11(11) ?
    C2 C3 C4 C5 . . . . -33.49(12) ?
    C3 C4 C5 O1 . . . . 33.07(12) ?
    C10 C7 C8 C2 . . . . -161.49(13) ?
    O6 C7 C8 C2 . . . . 19.87(13) ?
    O1 C2 C8 C7 . . . . 86.28(11) ?
    C9 C2 C8 C7 . . . . -150.66(10) ?
    C3 C2 C8 C7 . . . . -24.94(12) ?
    O6 C7 C10 C11 . . . . 179.36(11) ?
    C8 C7 C10 C11 . . . . 0.8(2) ?
    C7 C10 C11 O12 . . . . -2.6(2) ?
    C7 C10 C11 O13 . . . . 177.98(11) ?
    O15 C16 C17 O20 . . . . -88.79(11) ?
    C23 C16 C17 O20 . . . . 151.40(10)
                                     ?
    C22 C16 C17 O20 . . . . 25.73(12) ?
    O15 C16 C17 C18 . . . . 25.50(10)
                                    ?
    C23 C16 C17 C18 . . . . -94.26(13) ?
    C22 C16 C17 C18 . . . . 140.03(11) ?
    O20 C17 C18 C19 . . . . 76.14(12) ?
    C16 C17 C18 C19 . . . . -35.04(13) ?
    C17 C18 C19 O15 . . . . 32.43(13) ?
    C24 C21 C22 C16 . . . . -162.75(13) ?
    O20 C21 C22 C16 . . . . 16.47(13) ?
    O15 C16 C22 C21 . . . . 85.89(11) ?
    C23 C16 C22 C21 . . . . -151.64(11) ?
    C17 C16 C22 C21 . . . . -25.31(12) ?
    O20 C21 C24 C25 . . . . 178.52(11) ?
    C22 C21 C24 C25 . . . . -2.3(2) ?
    C21 C24 C25 O26 . . . . -4.7(2) ?
    C21 C24 C25 O27 . . . . 175.91(11) ?
    C4 C5 O1 C2 . . . . -20.25(13) ?
    C9 C2 O1 C5 . . . . 121.59(11) ?
    C8 C2 O1 C5 . . . . -111.59(11) ?
    C3 C2 O1 C5 . . . . -1.33(13) ?
    C10 C7 O6 C3 . . . . 175.36(11) ?
    C8 C7 O6 C3 . . . . -5.81(13) ?
    C4 C3 O6 C7 . . . . -123.13(11) ?
    C2 C3 O6 C7 . . . . -10.82(13) ?
    O12 C11 O13 C14 . . . . 0.98(17) ?
    C10 C11 O13 C14 . . . . -179.57(11) ?
    C18 C19 O15 C16 . . . . -17.45(14) ?
    C23 C16 O15 C19 . . . . 119.00(12) ?
    C17 C16 O15 C19 . . . . -4.99(13) ?
    C22 C16 O15 C19 . . . . -115.31(11) ?
    C24 C21 O20 C17 . . . . 179.38(11) ?
    C22 C21 O20 C17 . . . . 0.07(14) ?
    C18 C17 O20 C21 . . . . -127.75(11) ?
    C16 C17 O20 C21 . . . . -16.70(13) ?
    O26 C25 O27 C28 . . . . -3.84(18) ?
    C24 C25 O27 C28 . . . . 175.63(11) ?
