# Supplementary material for: rac-(3aR,6aR)-(E)-Methyl 2-(3a-methyl­perhydro­furo[3,2-b]furan-2-yl­idene)acetate
Source: Acta Crystallogr Sect E Struct Rep Online. 2010 Aug 21;66(Pt 9):o2381. doi: 10.1107/S1600536810032101 (PMC3007948; doi:10.1107/S1600536810032101)
Supplement: Supplementary file 2 [file e-66-o2381-Isup2.hkl]

# 
# h,k,l, Fc-squared, Fo-squared, sigma(Fo-squared) and status flag 
# 
data_I
_shelx_title ' AAN IN P2(1)/N' 
_shelx_refln_list_code          4 
_shelx_F_calc_maximum      191.24 
_exptl_crystal_F_000       848.00 
_reflns_d_resolution_high  0.8000 
 
loop_ 
 _symmetry_equiv_pos_as_xyz 
 'x, y, z' 
 '-x+1/2, y+1/2, -z+1/2' 
 '-x, -y, -z' 
 'x-1/2, -y-1/2, z-1/2' 
 
_cell_length_a    12.1590 
_cell_length_b     5.8100 
_cell_length_c    28.5090 
_cell_angle_alpha  90.000 
_cell_angle_beta  101.510 
_cell_angle_gamma  90.000 
 
_shelx_F_squared_multiplier     1.000 
 
loop_ 
 _refln_index_h 
 _refln_index_k 
 _refln_index_l 
 _refln_F_squared_calc 
 _refln_F_squared_meas 
 _refln_F_squared_sigma 
 _refln_observed_status 
   4   0   0      616.16      677.53      6.27 o 
   6   0   0      171.22      190.32      3.87 o 
   8   0   0       24.71       21.51      1.32 o 
  10   0   0     1654.68     1825.76      8.04 o 
  12   0   0        8.46        8.79      2.53 o 
  14   0   0        0.01       -2.16      3.18 o 
   1   1   0    13948.20    13440.01     63.87 o 
   2   1   0      315.00      296.02      1.38 o 
   3   1   0      612.85      576.04      3.94 o 
   4   1   0      371.02      377.27      2.51 o 
   5   1   0       55.02       65.18      1.23 o 
   6   1   0       68.43       75.85      1.41 o 
   7   1   0      158.16      157.95      1.99 o 
   8   1   0      643.22      618.45      2.07 o 
   9   1   0      291.52      314.23      1.78 o 
  10   1   0       82.26       85.55      1.88 o 
  11   1   0      582.22      611.30      9.73 o 
  12   1   0      312.79      315.82      6.60 o 
  13   1   0       19.98       19.97      2.06 o 
  14   1   0       14.99       14.73      2.16 o 
   0   2   0        0.56        0.79      0.60 o 
   1   2   0      345.98      335.52      1.22 o 
   2   2   0       61.21       44.01      0.70 o 
   3   2   0      393.01      356.65      2.04 o 
   4   2   0      173.60      182.67      1.38 o 
   5   2   0     1194.76     1312.19      4.07 o 
   6   2   0      196.55      213.02      1.22 o 
   7   2   0      353.11      350.48      1.88 o 
   8   2   0       11.41       24.68      1.11 o 
   9   2   0     1190.86     1200.52      6.74 o 
  10   2   0     1051.65     1070.65      6.10 o 
  11   2   0       20.23       25.47      1.44 o 
  12   2   0       36.10       32.28      1.68 o 
  13   2   0       53.30       35.78      2.22 o 
  14   2   0        4.31        3.47      2.30 o 
   1   3   0     1005.51     1091.74      2.17 o 
   2   3   0     1011.98     1032.58      3.14 o 
   3   3   0     1244.66     1325.35      3.84 o 
   4   3   0        8.71        5.86      0.55 o 
   5   3   0       29.06       33.91      0.81 o 
   6   3   0     1861.61     1970.73      7.92 o 
   7   3   0      838.77      849.62      4.26 o 
   8   3   0       42.10       37.01      1.45 o 
   9   3   0      453.29      496.73      3.95 o 
  10   3   0        7.35        3.49      1.44 o 
  11   3   0      517.81      511.34      3.97 o 
  12   3   0       15.65        9.98      1.71 o 
  13   3   0       20.25        8.54      2.47 o 
   0   4   0     1290.15     1405.87      3.74 o 
   1   4   0        1.71       -0.60      0.60 o 
   2   4   0       21.03       13.49      0.66 o 
   3   4   0      290.77      268.69      1.29 o 
   4   4   0      381.37      338.44      1.50 o 
   5   4   0      194.25      180.71      1.57 o 
   6   4   0       12.72        8.97      1.05 o 
   7   4   0      848.23      876.43      5.50 o 
   8   4   0      131.42      128.48      1.92 o 
   9   4   0       84.40       87.92      1.88 o 
  10   4   0      635.04      694.80      5.00 o 
  11   4   0       49.18       41.87      2.08 o 
  12   4   0       36.19       31.65      2.42 o 
   1   5   0     1289.09     1317.30      3.31 o 
   2   5   0       85.15       51.49      1.21 o 
   3   5   0      546.55      582.78      3.94 o 
   4   5   0      982.29     1039.99      3.70 o 
   5   5   0       86.25       84.18      1.71 o 
   6   5   0       69.96       60.27      1.58 o 
   7   5   0       83.52       79.82      1.74 o 
   8   5   0       21.49       18.07      1.76 o 
   9   5   0        8.38        7.36      1.66 o 
  10   5   0       67.83       69.05      2.63 o 
   0   6   0      606.81      638.02      7.18 o 
   1   6   0      157.63      163.84      2.17 o 
   2   6   0      244.37      233.20      2.97 o 
   3   6   0       61.07       43.95      2.19 o 
   4   6   0       54.91       45.22      2.28 o 
   5   6   0       57.78       61.48      2.49 o 
   6   6   0       73.10       84.47      2.50 o 
   7   6   0      189.77      204.27      3.24 o 
   8   6   0      147.53      161.80      3.54 o 
   1   7   0       15.49       10.43      2.00 o 
   2   7   0        4.88       -1.08      2.13 o 
   3   7   0        5.05        5.56      2.49 o 
 -13   0   1       30.03       28.29      3.29 o 
 -11   0   1      268.11      243.65      3.11 o 
  -9   0   1     4208.11     4508.30     43.36 o 
  -7   0   1     4539.29     4973.50     17.73 o 
  -5   0   1     3959.84     3982.80     22.92 o 
  -3   0   1     9022.86     9242.99     52.91 o 
   3   0   1     6793.03     6834.90     37.35 o 
   5   0   1     1984.69     2210.65     10.68 o 
   7   0   1       22.88       16.97      1.40 o 
   9   0   1       17.39       22.83      2.01 o 
  11   0   1        2.63        1.44      2.68 o 
  13   0   1       60.82       55.69      3.47 o 
 -14   1   1       23.31       16.39      2.19 o 
 -13   1   1        5.35        1.13      2.19 o 
 -12   1   1      102.81       90.27      3.45 o 
 -11   1   1      152.80      141.96      3.33 o 
 -10   1   1       33.95       33.81      1.69 o 
  -9   1   1       45.17       43.65      1.60 o 
  -8   1   1      603.02      659.85      3.62 o 
  -7   1   1      480.64      514.54      3.14 o 
  -6   1   1      317.19      297.00      2.01 o 
  -5   1   1     1402.79     1597.84     10.80 o 
  -4   1   1      150.29      135.25      1.53 o 
  -3   1   1      581.12      619.66      2.47 o 
  -2   1   1    15891.94    15214.18     80.60 o 
  -1   1   1       42.15       41.70      1.30 o 
   0   1   1        1.56        3.31      1.95 o 
   1   1   1     2169.44     2195.90      7.70 o 
   2   1   1     2302.57     2072.94      7.35 o 
   3   1   1      764.48      777.49      2.91 o 
   4   1   1     3698.63     3817.16     18.55 o 
   5   1   1       25.01       27.41      0.88 o 
   6   1   1     1095.92     1262.21      5.11 o 
   7   1   1      644.09      683.22      3.07 o 
   8   1   1        0.16       -0.83      0.83 o 
   9   1   1       18.41       23.06      1.40 o 
  10   1   1       18.35       16.74      1.65 o 
  11   1   1     1622.66     1627.83      8.28 o 
  12   1   1       95.47       92.46      3.16 o 
  13   1   1       82.24       88.97      2.40 o 
  14   1   1      340.18      383.36      5.39 o 
 -14   2   1      197.81      212.82      5.27 o 
 -13   2   1        7.70        9.36      2.04 o 
 -12   2   1      147.92      155.52      2.60 o 
 -11   2   1       33.29       19.69      1.28 o 
 -10   2   1        1.70        0.94      1.08 o 
  -9   2   1      205.07      188.27      1.58 o 
  -8   2   1      175.65      178.76      1.49 o 
  -7   2   1       80.82       73.87      1.02 o 
  -6   2   1      285.41      258.37      1.66 o 
  -5   2   1      916.44      932.18      4.92 o 
  -4   2   1     2727.51     2889.40      6.98 o 
  -3   2   1      383.23      403.72      1.78 o 
  -2   2   1      718.10      776.67      1.90 o 
  -1   2   1     1123.55     1063.18      2.79 o 
   0   2   1      697.49      610.36      2.16 o 
   1   2   1       55.16       58.09      0.74 o 
   2   2   1       92.13       97.82      0.94 o 
   3   2   1      759.09      760.49      3.66 o 
   4   2   1        1.97       -0.79      0.79 o 
   5   2   1     3084.33     3146.36     12.66 o 
   6   2   1      189.12      188.96      1.43 o 
   7   2   1     1549.26     1691.61      5.78 o 
   8   2   1     2254.63     2301.66     10.02 o 
   9   2   1      170.08      152.47      2.53 o 
  10   2   1       58.07       56.66      2.03 o 
  11   2   1        2.77        0.35      1.32 o 
  12   2   1        2.16        0.19      1.43 o 
  13   2   1        1.49        0.77      1.97 o 
  14   2   1        0.45       -1.36      2.12 o 
 -13   3   1      153.09      144.61      4.18 o 
 -12   3   1        0.00       -1.63      1.63 o 
 -11   3   1       46.48       37.06      1.99 o 
 -10   3   1      431.42      414.30      2.61 o 
  -9   3   1      544.49      549.12      3.43 o 
  -8   3   1        7.44        9.33      1.14 o 
  -7   3   1      892.21      922.05      3.90 o 
  -6   3   1      696.70      704.38      3.39 o 
  -5   3   1       73.40       75.04      1.08 o 
  -4   3   1       42.80       47.29      0.70 o 
  -3   3   1      908.48     1002.11      2.42 o 
  -2   3   1      924.04     1011.33      2.48 o 
  -1   3   1       48.22       52.81      0.67 o 
   0   3   1     5120.67     5070.27      6.47 o 
   1   3   1       63.09       64.92      0.75 o 
   2   3   1     3450.38     3773.41      8.70 o 
   3   3   1      343.60      302.56      1.26 o 
   4   3   1      231.42      213.01      1.54 o 
   5   3   1       98.80      100.71      1.20 o 
   6   3   1      171.78      184.37      1.55 o 
   7   3   1       31.23       25.96      1.41 o 
   8   3   1      171.02      165.77      1.71 o 
   9   3   1        0.59        0.77      1.26 o 
  10   3   1       67.48       57.17      1.68 o 
  11   3   1        9.68        4.21      1.56 o 
  12   3   1       22.10       14.43      1.77 o 
  13   3   1       72.67       72.00      2.83 o 
 -12   4   1       37.52       28.73      2.37 o 
 -11   4   1       46.51       37.24      2.06 o 
 -10   4   1       20.85       18.62      1.48 o 
  -9   4   1      162.53      150.57      2.83 o 
  -8   4   1       94.09      100.48      1.85 o 
  -7   4   1        1.20        1.68      1.25 o 
  -6   4   1      769.79      767.65      4.45 o 
  -5   4   1       57.57       51.39      0.85 o 
  -4   4   1      252.75      258.23      1.36 o 
  -3   4   1      340.94      359.81      1.44 o 
  -2   4   1      282.27      267.76      1.12 o 
  -1   4   1      897.00      864.02      1.79 o 
   0   4   1      125.33      119.77      0.85 o 
   1   4   1        0.74       -0.62      0.62 o 
   2   4   1       26.79       17.30      0.70 o 
   3   4   1        3.50        0.89      0.57 o 
   4   4   1      580.78      579.15      1.93 o 
   5   4   1        4.58        4.49      0.83 o 
   6   4   1       30.50       23.24      1.21 o 
   7   4   1       72.73       58.95      1.59 o 
   8   4   1      307.30      280.01      2.29 o 
   9   4   1       28.77       32.79      1.38 o 
  10   4   1       42.26       33.14      1.65 o 
  11   4   1        2.34        1.97      1.63 o 
  12   4   1       34.55       27.86      2.38 o 
 -10   5   1        6.50        2.94      2.26 o 
  -9   5   1       24.16       21.85      1.55 o 
  -8   5   1      479.88      508.98      3.45 o 
  -7   5   1       21.00       17.78      1.48 o 
  -6   5   1      206.07      207.21      2.06 o 
  -5   5   1     1317.97     1365.89      5.63 o 
  -4   5   1       17.36       17.84      1.22 o 
  -3   5   1       93.31       82.86      1.51 o 
  -2   5   1      368.68      372.40      2.20 o 
  -1   5   1      843.53      865.87      3.11 o 
   0   5   1      962.93     1009.53      3.09 o 
   1   5   1       39.12       38.18      1.04 o 
   2   5   1       94.28       91.16      1.40 o 
   3   5   1       93.48       90.01      1.69 o 
   4   5   1      487.29      507.22      3.40 o 
   5   5   1      638.45      688.19      3.03 o 
   6   5   1       21.83       12.97      1.34 o 
   7   5   1        0.17       -0.45      1.35 o 
   8   5   1       25.74       25.67      1.76 o 
   9   5   1       44.45       43.01      1.89 o 
  10   5   1       11.79       14.54      2.08 o 
  -8   6   1      164.85      194.55      3.23 o 
  -7   6   1      363.19      391.45      3.91 o 
  -6   6   1       45.97       51.69      2.31 o 
  -5   6   1       15.37       17.60      2.17 o 
  -4   6   1        4.38        2.21      1.91 o 
  -3   6   1        0.79       -1.97      1.97 o 
  -2   6   1      893.14     1001.45      5.98 o 
  -1   6   1       95.67       76.54      1.98 o 
   0   6   1       42.40       40.22      1.68 o 
   1   6   1      206.27      198.54      2.16 o 
   2   6   1       20.46       14.37      2.04 o 
   3   6   1        2.57       -1.94      1.94 o 
   4   6   1      291.40      339.56      4.73 o 
   5   6   1      172.99      152.97      2.92 o 
   6   6   1        0.36        3.07      2.01 o 
   7   6   1      194.31      209.03      3.29 o 
   8   6   1       24.36       23.99      2.46 o 
  -4   7   1       26.78       27.02      2.67 o 
  -3   7   1        0.77       -1.72      2.21 o 
  -2   7   1        0.96       -1.65      2.15 o 
  -1   7   1        3.27        2.67      1.89 o 
   0   7   1       97.92       83.03      2.22 o 
   1   7   1      248.22      258.73      3.08 o 
   2   7   1        3.41       -1.06      2.16 o 
   3   7   1        0.65       -1.04      2.68 o 
 -14   0   2      175.73      201.56      5.25 o 
 -12   0   2      785.11      752.95      5.05 o 
 -10   0   2      111.25      117.34      2.18 o 
  -8   0   2     1001.62      990.37      7.61 o 
  -6   0   2        4.16        2.01      1.05 o 
  -4   0   2     6896.80     7004.86     31.46 o 
   2   0   2    30687.51    32176.08    592.07 o 
   4   0   2      290.72      346.17      5.16 o 
   6   0   2     1060.53     1401.96     12.54 o 
   8   0   2      560.75      613.78      4.84 o 
  10   0   2      348.97      352.34      4.61 o 
  12   0   2      700.30      696.98     13.24 o 
  14   0   2       99.82       81.05      4.01 o 
 -14   1   2        0.57       -0.36      2.11 o 
 -13   1   2        0.91       -2.07      2.13 o 
 -12   1   2       22.00       15.22      1.82 o 
 -11   1   2      155.81      137.19      3.00 o 
 -10   1   2      967.32      970.53      3.89 o 
  -9   1   2      227.10      213.73      2.51 o 
  -8   1   2      525.61      522.25      2.93 o 
  -7   1   2     1105.27     1203.81      3.31 o 
  -6   1   2     3092.10     3143.25     11.67 o 
  -5   1   2      148.89      131.19      1.43 o 
  -4   1   2       28.84       36.67      0.75 o 
  -3   1   2       49.95       53.27      0.90 o 
  -2   1   2      537.61      485.50      1.95 o 
  -1   1   2     1952.81     1815.34     10.39 o 
   0   1   2      139.23      123.20      0.91 o 
   1   1   2     3014.54     2786.97      7.66 o 
   2   1   2    13630.75    13142.48     41.92 o 
   3   1   2      130.03      147.11      1.28 o 
   4   1   2        0.17        0.48      0.74 o 
   5   1   2       71.00       87.68      0.96 o 
   6   1   2     1204.09     1095.13      4.32 o 
   7   1   2      184.12      190.18      1.60 o 
   8   1   2       57.08       56.12      1.53 o 
   9   1   2      104.56       90.80      1.56 o 
  10   1   2      841.39      863.33      6.65 o 
  11   1   2      498.29      519.47      6.85 o 
  12   1   2      475.12      530.70      6.14 o 
  13   1   2       78.73       80.68      2.76 o 
  14   1   2      108.27      116.64      3.77 o 
 -14   2   2       60.78       60.02      2.60 o 
 -13   2   2      138.01      156.70      3.37 o 
 -12   2   2      564.46      557.36      4.54 o 
 -11   2   2       10.67       10.59      1.35 o 
 -10   2   2      881.62      934.61      3.07 o 
  -9   2   2      165.99      184.88      1.70 o 
  -8   2   2      658.66      657.82      2.06 o 
  -7   2   2      389.94      400.85      2.83 o 
  -6   2   2       10.18        8.15      0.99 o 
  -5   2   2      589.22      599.84      3.50 o 
  -4   2   2      500.48      535.41      2.32 o 
  -3   2   2      155.52      178.53      1.33 o 
  -2   2   2      512.49      497.82      1.68 o 
  -1   2   2     3594.50     3493.84      7.17 o 
   0   2   2        4.18       -0.09      0.61 o 
   1   2   2     4114.71     3951.13      7.85 o 
   2   2   2     4084.06     3887.04     11.02 o 
   3   2   2      267.48      254.19      1.02 o 
   4   2   2     4033.00     4180.19     19.15 o 
   5   2   2        1.91        0.90      0.51 o 
   6   2   2       34.05       19.13      0.72 o 
   7   2   2      261.72      223.55      1.64 o 
   8   2   2       19.61       19.86      1.10 o 
   9   2   2      181.87      181.76      2.00 o 
  10   2   2       99.00       78.37      1.44 o 
  11   2   2      149.47      132.73      2.04 o 
  12   2   2       39.54       36.48      1.68 o 
  13   2   2       49.85       58.43      2.11 o 
  14   2   2       57.40       59.46      2.46 o 
 -13   3   2       92.36       83.12      2.90 o 
 -12   3   2        1.01       -0.27      2.22 o 
 -11   3   2       18.53       14.68      1.78 o 
 -10   3   2      260.28      285.24      3.31 o 
  -9   3   2     3741.68     3828.49     16.78 o 
  -8   3   2        8.67        7.57      1.09 o 
  -7   3   2      271.55      289.21      2.11 o 
  -6   3   2        0.07       -0.10      0.75 o 
  -5   3   2      754.19      747.16      3.30 o 
  -4   3   2      126.63      118.30      0.92 o 
  -3   3   2      201.48      144.23      1.20 o 
  -2   3   2       16.99        9.61      0.65 o 
  -1   3   2      149.65      147.76      0.76 o 
   0   3   2        7.23       15.16      0.62 o 
   1   3   2       18.71       30.03      0.67 o 
   2   3   2      705.74      690.23      2.00 o 
   3   3   2      144.74      157.46      0.93 o 
   4   3   2      657.44      679.85      2.99 o 
   5   3   2      131.58      147.21      0.99 o 
   6   3   2       10.69        5.05      0.67 o 
   7   3   2      323.22      360.04      2.55 o 
   8   3   2      619.78      631.67      3.28 o 
   9   3   2      116.63      128.02      2.12 o 
  10   3   2       43.68       33.43      1.70 o 
  11   3   2       15.97       12.22      1.58 o 
  12   3   2        6.35        4.68      1.67 o 
  13   3   2        0.20       -1.80      2.33 o 
 -12   4   2        1.41       -2.36      2.36 o 
 -11   4   2        1.31       -1.87      1.87 o 
 -10   4   2       48.73       49.10      2.11 o 
  -9   4   2      194.32      164.22      2.93 o 
  -8   4   2       12.79       12.41      1.14 o 
  -7   4   2      497.82      482.18      2.79 o 
  -6   4   2      206.75      200.70      1.69 o 
  -5   4   2      189.00      174.12      1.40 o 
  -4   4   2      150.22      111.84      1.10 o 
  -3   4   2       19.38       22.36      0.79 o 
  -2   4   2       82.36       70.43      0.82 o 
  -1   4   2      228.11      228.98      1.09 o 
   0   4   2       82.06       83.02      0.80 o 
   1   4   2      510.40      496.45      1.48 o 
   2   4   2      195.85      197.35      1.08 o 
   3   4   2        0.86       -0.54      0.54 o 
   4   4   2      370.86      332.85      1.99 o 
   5   4   2      363.89      366.76      1.79 o 
   6   4   2      539.33      581.69      4.16 o 
   7   4   2      151.22      145.72      2.13 o 
   8   4   2       59.73       43.51      1.32 o 
   9   4   2       66.22       51.79      1.48 o 
  10   4   2        0.55       -0.46      1.60 o 
  11   4   2       19.94       12.42      1.73 o 
  12   4   2      139.38      157.36      3.46 o 
 -10   5   2        0.25       -2.11      2.11 o 
  -9   5   2        4.36        2.90      1.44 o 
  -8   5   2        1.54        1.57      1.58 o 
  -7   5   2       14.42        7.88      1.54 o 
  -6   5   2        1.18       -1.38      1.38 o 
  -5   5   2      167.85      175.91      1.67 o 
  -4   5   2      355.81      331.60      2.03 o 
  -3   5   2      137.26      116.64      1.56 o 
  -2   5   2     1038.24     1076.59      4.70 o 
  -1   5   2      377.84      394.91      2.13 o 
   0   5   2     1114.55     1214.87      3.65 o 
   1   5   2       10.80        2.49      0.98 o 
   2   5   2      437.10      462.07      3.12 o 
   3   5   2      125.08      122.79      1.73 o 
   4   5   2       83.43       91.90      1.57 o 
   5   5   2      270.79      315.60      2.87 o 
   6   5   2      159.33      145.25      1.92 o 
   7   5   2       15.91       16.10      1.66 o 
   8   5   2        1.39        2.79      1.83 o 
   9   5   2       14.23       10.69      1.74 o 
  10   5   2       56.48       53.78      2.39 o 
  -8   6   2        8.44       11.04      2.25 o 
  -7   6   2        2.85        6.09      1.91 o 
  -6   6   2      157.55      175.85      2.86 o 
  -5   6   2       53.73       62.36      2.31 o 
  -4   6   2      133.30      140.25      2.57 o 
  -3   6   2      109.30      117.00      2.53 o 
  -2   6   2      243.79      262.17      3.21 o 
  -1   6   2       65.68       67.91      1.93 o 
   0   6   2      146.14      134.70      1.84 o 
   1   6   2       68.03       60.29      1.74 o 
   2   6   2       40.60       35.47      2.14 o 
   3   6   2        5.60        0.96      2.18 o 
   4   6   2      143.04      130.56      2.83 o 
   5   6   2       14.97        8.72      2.21 o 
   6   6   2      394.94      464.46      4.31 o 
   7   6   2        2.92        5.38      2.35 o 
   8   6   2        2.12        2.14      2.22 o 
  -4   7   2        2.65        3.46      2.38 o 
  -3   7   2        0.08       -0.78      2.22 o 
  -2   7   2       17.20       14.69      2.14 o 
  -1   7   2      123.94      133.27      2.46 o 
   0   7   2      131.48      130.34      2.52 o 
   1   7   2        5.83        4.37      1.98 o 
   2   7   2       16.35       14.18      2.60 o 
   3   7   2       25.10       25.36      2.88 o 
 -15   0   3       17.43        6.84      3.52 o 
 -13   0   3      374.55      381.69      5.46 o 
 -11   0   3        6.36        2.56      1.25 o 
  -9   0   3      123.25      132.83      2.26 o 
  -7   0   3     5783.32     6289.47     20.89 o 
  -5   0   3     5196.22     5431.13     10.93 o 
  -3   0   3       21.29       26.03      1.63 o 
   3   0   3      665.80      578.09      5.25 o 
   5   0   3     3201.38     3249.20     16.58 o 
   7   0   3     2765.51     2883.17     19.06 o 
   9   0   3     4418.76     4412.26     30.52 o 
  11   0   3       81.84       86.73      4.85 o 
  13   0   3      249.91      276.24      5.89 o 
 -14   1   3       35.07       31.86      2.67 o 
 -13   1   3       57.84       39.71      2.50 o 
 -12   1   3       17.32       10.82      1.78 o 
 -11   1   3      115.26      112.93      3.62 o 
 -10   1   3      612.82      600.73      3.75 o 
  -9   1   3      190.86      219.30      1.78 o 
  -8   1   3      693.50      698.24      2.77 o 
  -7   1   3     1031.87     1114.94      3.02 o 
  -6   1   3        0.07       -0.30      1.20 o 
  -5   1   3      158.70      169.04      2.49 o 
  -4   1   3      384.22      360.40      2.89 o 
  -3   1   3     1145.08     1118.91      7.12 o 
  -2   1   3      165.28      112.44      1.08 o 
  -1   1   3    36573.61    36399.50    149.49 o 
   0   1   3      113.36      111.38      1.25 o 
   1   1   3     2257.41     2073.37      6.25 o 
   2   1   3       15.74        3.57      0.57 o 
   3   1   3      469.28      504.08      2.35 o 
   4   1   3     1166.33     1216.72      4.90 o 
   5   1   3        0.01        0.38      0.58 o 
   6   1   3      726.65      746.76      3.90 o 
   7   1   3      796.28      778.44      3.61 o 
   8   1   3      226.61      170.72      1.64 o 
   9   1   3       32.41       25.62      1.05 o 
  10   1   3     1169.56     1197.39      4.49 o 
  11   1   3       28.84       16.93      1.61 o 
  12   1   3       11.20        2.20      1.66 o 
  13   1   3       12.96        8.41      2.15 o 
  14   1   3        0.29       -1.65      2.20 o 
 -14   2   3      123.75      125.52      3.08 o 
 -13   2   3        1.83        1.01      1.94 o 
 -12   2   3      151.54      167.40      2.91 o 
 -11   2   3      828.68      785.79      6.42 o 
 -10   2   3       37.42       37.31      1.44 o 
  -9   2   3      234.04      245.80      2.28 o 
  -8   2   3       44.09       40.30      1.42 o 
  -7   2   3      122.27      132.56      1.33 o 
  -6   2   3      734.08      741.19      5.64 o 
  -5   2   3       73.02       65.04      1.03 o 
  -4   2   3      795.72      787.89      2.69 o 
  -3   2   3      497.24      540.16      1.87 o 
  -2   2   3     2428.94     2459.24      6.53 o 
  -1   2   3      614.32      606.04      1.67 o 
   0   2   3      761.65      712.84      1.94 o 
   1   2   3        7.50        9.83      0.73 o 
   2   2   3      231.80      219.39      1.10 o 
   3   2   3     1335.88     1332.65      4.69 o 
   4   2   3     1827.52     1931.48      7.89 o 
   5   2   3       70.07       70.92      0.75 o 
   6   2   3        2.81        4.05      0.59 o 
   7   2   3      186.18      157.39      1.45 o 
   8   2   3      642.29      628.28      2.88 o 
   9   2   3      421.77      411.02      2.10 o 
  10   2   3      131.11      136.37      2.58 o 
  11   2   3      106.69       94.50      1.99 o 
  12   2   3       71.58       75.93      1.80 o 
  13   2   3       18.33       11.51      1.82 o 
  14   2   3       36.11       44.55      2.39 o 
 -13   3   3       23.34       18.00      2.41 o 
 -12   3   3      125.01      107.74      2.84 o 
 -11   3   3      355.20      382.64      3.18 o 
 -10   3   3       58.85       60.68      1.64 o 
  -9   3   3       35.47       36.38      2.31 o 
  -8   3   3      151.11      144.56      1.78 o 
  -7   3   3      104.08       91.96      1.35 o 
  -6   3   3       84.44       67.69      0.94 o 
  -5   3   3      143.19      145.94      1.06 o 
  -4   3   3      854.42      880.34      3.64 o 
  -3   3   3       20.30       17.88      0.54 o 
  -2   3   3       34.52       27.66      0.59 o 
  -1   3   3     1419.06     1577.86      3.12 o 
   0   3   3      987.32      966.47      1.89 o 
   1   3   3        2.87        0.88      0.58 o 
   2   3   3      572.97      624.84      2.39 o 
   3   3   3      975.77     1013.96      3.09 o 
   4   3   3        6.02        5.16      0.60 o 
   5   3   3      352.31      343.55      2.15 o 
   6   3   3      176.49      183.21      1.12 o 
   7   3   3      369.25      381.55      2.10 o 
   8   3   3       60.59       49.11      1.62 o 
   9   3   3      131.59      130.64      2.30 o 
  10   3   3      240.79      226.05      1.88 o 
  11   3   3        1.66       -1.21      1.59 o 
  12   3   3      157.60      162.35      2.44 o 
  13   3   3        7.02        6.40      2.18 o 
 -12   4   3       42.08       41.95      2.68 o 
 -11   4   3      236.98      242.57      2.96 o 
 -10   4   3        0.12       -0.44      1.40 o 
  -9   4   3       24.52       23.11      1.30 o 
  -8   4   3       26.21       24.79      1.24 o 
  -7   4   3      734.80      724.96      3.57 o 
  -6   4   3     1570.40     1622.77      7.26 o 
  -5   4   3      500.50      452.24      2.52 o 
  -4   4   3     1692.73     1753.49      5.99 o 
  -3   4   3      643.63      708.30      2.40 o 
  -2   4   3      252.96      233.72      1.10 o 
  -1   4   3       54.12       55.99      0.66 o 
   0   4   3        0.50       -0.60      0.60 o 
   1   4   3        7.62        4.80      0.66 o 
   2   4   3     2842.95     2884.59      5.41 o 
   3   4   3      650.04      675.19      2.25 o 
   4   4   3       23.78       19.19      0.92 o 
   5   4   3        4.22        6.03      0.85 o 
   6   4   3       13.36       16.86      1.01 o 
   7   4   3       18.81       14.97      1.13 o 
   8   4   3      268.64      274.44      2.07 o 
   9   4   3     1017.49     1065.44      5.74 o 
  10   4   3      181.76      166.53      2.50 o 
  11   4   3       52.62       46.82      2.08 o 
  12   4   3      185.17      204.90      3.61 o 
 -10   5   3        0.07       -1.24      2.08 o 
  -9   5   3        0.73       -1.05      1.58 o 
  -8   5   3       98.91       96.55      2.00 o 
  -7   5   3       68.75       58.67      1.77 o 
  -6   5   3       72.15       55.10      1.64 o 
  -5   5   3      478.10      449.01      2.96 o 
  -4   5   3      158.93      156.04      1.78 o 
  -3   5   3      354.02      358.65      1.89 o 
  -2   5   3      437.86      425.79      2.22 o 
  -1   5   3      181.03      183.66      1.57 o 
   0   5   3      276.91      284.07      2.64 o 
   1   5   3        4.73        2.83      0.97 o 
   2   5   3      458.19      435.91      2.13 o 
   3   5   3      186.27      169.58      1.49 o 
   4   5   3      320.07      336.86      2.79 o 
   5   5   3        1.87        1.91      1.25 o 
   6   5   3      100.74      103.20      1.94 o 
   7   5   3       55.94       41.18      1.81 o 
   8   5   3      117.04      107.85      2.32 o 
   9   5   3       18.75       18.21      1.79 o 
  10   5   3       42.56       33.17      2.31 o 
  -8   6   3        2.70        1.63      2.44 o 
  -7   6   3        1.33        1.87      1.87 o 
  -6   6   3      164.38      168.87      2.67 o 
  -5   6   3      432.47      467.73      3.87 o 
  -4   6   3       99.62       89.51      2.38 o 
  -3   6   3      298.14      297.17      3.17 o 
  -2   6   3      527.47      545.89      3.77 o 
  -1   6   3      235.18      227.00      2.69 o 
   0   6   3      131.71      122.13      1.79 o 
   1   6   3      213.22      211.01      2.08 o 
   2   6   3      116.57      103.09      2.39 o 
   3   6   3       20.03       11.10      2.46 o 
   4   6   3        6.43        3.21      2.10 o 
   5   6   3        7.17       11.72      2.23 o 
   6   6   3      133.68      130.71      3.20 o 
   7   6   3      123.71      121.84      3.10 o 
   8   6   3       48.98       51.60      2.55 o 
  -4   7   3       79.07       75.08      2.69 o 
  -3   7   3        7.78        4.31      2.17 o 
  -2   7   3       47.06       36.32      2.38 o 
  -1   7   3        3.22        1.19      2.08 o 
   0   7   3       85.48       88.88      2.35 o 
   1   7   3      181.87      201.34      3.27 o 
   2   7   3       22.33       11.59      2.64 o 
   3   7   3      103.93      117.92      3.48 o 
 -14   0   4      135.81      139.45      4.31 o 
 -12   0   4      145.14      121.31      1.76 o 
 -10   0   4        1.76        0.55      1.22 o 
  -8   0   4      409.97      429.23      3.87 o 
  -6   0   4      278.13      255.90      4.69 o 
  -4   0   4      192.63      226.73      7.02 o 
  -2   0   4     2991.91     2892.82     10.39 o 
   2   0   4      809.80      735.89      4.29 o 
   4   0   4     2365.75     2512.78     13.47 o 
   6   0   4     5324.16     5587.89     33.00 o 
   8   0   4      517.44      508.80      3.12 o 
  10   0   4      528.45      548.18      5.91 o 
  12   0   4       48.16       40.62      3.83 o 
  14   0   4       17.77       11.78      3.53 o 
 -14   1   4       12.84        6.63      2.54 o 
 -13   1   4        0.89       -0.59      2.28 o 
 -12   1   4       31.92       20.48      1.96 o 
 -11   1   4      382.72      358.50      7.24 o 
 -10   1   4      758.12      771.06      3.37 o 
  -9   1   4        0.08       -1.01      1.10 o 
  -8   1   4     1106.15     1219.48      5.03 o 
  -7   1   4      253.45      205.51      2.14 o 
  -6   1   4      954.29      889.06      5.50 o 
  -5   1   4     5064.82     5260.30     30.87 o 
  -4   1   4     2707.12     2674.15     11.21 o 
  -3   1   4     5260.11     5220.96     21.15 o 
  -2   1   4     2019.76     1808.19      8.64 o 
  -1   1   4     4502.41     4415.52     19.82 o 
   0   1   4     5509.12     5066.56     15.80 o 
   1   1   4      130.50      182.63      0.99 o 
   2   1   4     2456.03     2264.64      8.23 o 
   3   1   4     3286.34     3436.64     13.93 o 
   4   1   4      577.56      629.35      2.45 o 
   5   1   4      158.74      148.03      1.52 o 
   6   1   4     3002.85     3246.69     13.93 o 
   7   1   4      814.28      878.30      4.86 o 
   8   1   4     1357.96     1399.11      5.85 o 
   9   1   4       33.32       22.41      0.99 o 
  10   1   4        9.21        9.87      1.69 o 
  11   1   4      483.03      463.63      3.48 o 
  12   1   4      124.77      123.69      2.93 o 
  13   1   4       42.18       51.98      2.31 o 
  14   1   4       50.79       51.61      2.55 o 
 -14   2   4       76.71       61.27      2.60 o 
 -13   2   4        5.24        4.23      2.23 o 
 -12   2   4      293.06      269.87      4.07 o 
 -11   2   4      247.27      258.01      2.97 o 
 -10   2   4       55.57       56.85      2.35 o 
  -9   2   4       48.39       37.77      1.43 o 
  -8   2   4     1009.87     1027.25      4.56 o 
  -7   2   4      119.65      123.07      1.65 o 
  -6   2   4     1786.76     1768.87      7.20 o 
  -5   2   4      917.76      847.06      3.91 o 
  -4   2   4       11.99        9.52      0.73 o 
  -3   2   4     4608.75     4569.84     11.99 o 
  -2   2   4      403.55      409.77      1.37 o 
  -1   2   4      817.85      769.51      2.05 o 
   0   2   4      225.49      184.83      1.19 o 
   1   2   4     4526.26     4795.64      7.89 o 
   2   2   4      438.44      419.47      2.37 o 
   3   2   4      723.91      708.90      3.32 o 
   4   2   4        2.26        0.46      0.50 o 
   5   2   4      138.47      147.42      1.05 o 
   6   2   4      258.34      233.06      1.60 o 
   7   2   4      317.55      312.74      1.90 o 
   8   2   4      220.32      211.30      1.80 o 
   9   2   4       12.10        7.55      1.24 o 
  10   2   4       72.49       69.08      1.82 o 
  11   2   4       58.42       53.79      1.44 o 
  12   2   4       24.81       16.59      1.54 o 
  13   2   4       12.72        7.81      1.79 o 
 -13   3   4       12.22        7.71      2.42 o 
 -12   3   4      108.60       97.32      2.73 o 
 -11   3   4        7.15        5.76      1.41 o 
 -10   3   4      772.49      735.44      5.59 o 
  -9   3   4      303.41      321.76      2.16 o 
  -8   3   4      225.17      223.32      1.72 o 
  -7   3   4      378.74      385.43      1.88 o 
  -6   3   4        1.45       -0.63      0.71 o 
  -5   3   4      566.40      563.44      2.05 o 
  -4   3   4      564.23      602.97      1.87 o 
  -3   3   4       49.20       81.63      0.77 o 
  -2   3   4     1140.63     1179.15      3.79 o 
  -1   3   4     1033.69     1107.15      2.29 o 
   0   3   4      561.27      570.06      1.43 o 
   1   3   4      199.04      190.16      0.98 o 
   2   3   4      400.43      456.78      2.34 o 
   3   3   4      278.39      296.22      1.84 o 
   4   3   4       40.89       26.60      0.65 o 
   5   3   4      202.13      234.61      1.22 o 
   6   3   4       69.60       65.97      1.19 o 
   7   3   4     1688.58     1693.06      7.86 o 
   8   3   4      927.81      922.80      5.86 o 
   9   3   4      721.57      703.30      4.54 o 
  10   3   4       46.17       46.41      1.41 o 
  11   3   4        1.33        0.60      1.59 o 
  12   3   4      207.77      228.09      2.70 o 
  13   3   4      157.80      174.00      2.91 o 
 -12   4   4       15.75       11.04      2.48 o 
 -11   4   4        0.65        0.02      1.83 o 
 -10   4   4      371.36      410.92      3.55 o 
  -9   4   4      985.22     1015.67      7.55 o 
  -8   4   4       85.81       94.77      1.69 o 
  -7   4   4      341.10      334.25      2.25 o 
  -6   4   4       73.20       83.17      1.44 o 
  -5   4   4      341.57      358.74      1.85 o 
  -4   4   4      399.42      417.50      2.08 o 
  -3   4   4       39.56       29.69      0.65 o 
  -2   4   4      788.99      793.15      2.38 o 
  -1   4   4       67.18       64.61      0.73 o 
   0   4   4       51.96       38.85      0.69 o 
   1   4   4       13.92       16.36      0.73 o 
   2   4   4       20.57       15.80      0.73 o 
   3   4   4        0.16       -0.56      0.61 o 
   4   4   4        1.84        0.98      0.87 o 
   5   4   4      258.47      242.54      1.47 o 
   6   4   4      152.50      167.77      1.62 o 
   7   4   4      369.17      353.10      2.01 o 
   8   4   4       57.28       58.46      1.30 o 
   9   4   4       68.37       68.65      1.91 o 
  10   4   4       32.32       34.23      1.91 o 
  11   4   4       27.64       19.97      1.97 o 
 -11   5   4      105.09      114.92      3.27 o 
 -10   5   4        6.92        6.49      1.95 o 
  -9   5   4        2.65        2.41      1.65 o 
  -8   5   4      191.87      181.17      2.30 o 
  -7   5   4       49.69       45.94      1.43 o 
  -6   5   4       14.52        6.71      1.44 o 
  -5   5   4      529.42      494.63      4.21 o 
  -4   5   4      208.39      193.24      1.88 o 
  -3   5   4       30.48       23.13      1.08 o 
  -2   5   4      742.43      818.86      2.84 o 
  -1   5   4       24.59       12.25      1.14 o 
   0   5   4      884.98      893.48      3.71 o 
   1   5   4      368.81      365.51      2.02 o 
   2   5   4       22.65       17.46      1.17 o 
   3   5   4        5.90        2.68      0.94 o 
   4   5   4     1639.95     1720.58     15.77 o 
   5   5   4      821.80      889.19      6.12 o 
   6   5   4      277.85      273.05      2.49 o 
   7   5   4       39.20       37.50      1.79 o 
   8   5   4      122.52      115.63      2.51 o 
   9   5   4        7.01        6.11      1.82 o 
  10   5   4       30.13       26.13      2.12 o 
  -8   6   4       64.78       73.89      3.00 o 
  -7   6   4      158.32      171.34      2.73 o 
  -6   6   4      332.22      346.71      3.11 o 
  -5   6   4       33.86       30.16      1.94 o 
  -4   6   4       14.14       10.96      1.91 o 
  -3   6   4       10.42       12.95      2.01 o 
  -2   6   4      232.69      214.13      2.65 o 
  -1   6   4      310.99      341.18      2.62 o 
   0   6   4       46.90       35.83      1.63 o 
   1   6   4      129.15      141.31      2.18 o 
   2   6   4      361.72      406.17      3.79 o 
   3   6   4       18.42       13.73      2.39 o 
   4   6   4       19.36       13.10      2.42 o 
   5   6   4      447.70      477.13      4.85 o 
   6   6   4       43.16       32.24      2.73 o 
   7   6   4      123.07      137.14      3.14 o 
  -3   7   4       12.12        8.78      2.20 o 
  -2   7   4        9.13       10.15      2.40 o 
  -1   7   4        6.32        1.26      2.04 o 
   0   7   4        0.12       -2.28      2.28 o 
   1   7   4        4.24        3.79      2.31 o 
   2   7   4       12.16        4.85      2.65 o 
   3   7   4      313.82      378.40      4.86 o 
 -15   0   5      242.60      273.96      5.53 o 
 -13   0   5       86.14       90.43      3.56 o 
 -11   0   5      482.62      472.37      3.63 o 
  -9   0   5      245.91      250.28      3.02 o 
  -7   0   5     1309.91     1388.79     11.37 o 
  -5   0   5      169.71      182.53      3.00 o 
  -3   0   5       62.14       90.33      1.34 o 
  -1   0   5     8041.82     8066.68     61.35 o 
   1   0   5    15548.03    14887.72    112.85 o 
   3   0   5     1286.42     1274.56      5.35 o 
   5   0   5     1035.32     1099.57      5.29 o 
   7   0   5      520.96      521.34      2.39 o 
   9   0   5     7186.05     7443.45     46.49 o 
  11   0   5      609.39      626.67      5.57 o 
  13   0   5        0.14        0.39      2.62 o 
 -15   1   5      115.27      119.69      3.17 o 
 -14   1   5        9.62       13.19      2.34 o 
 -13   1   5      207.42      204.91      6.15 o 
 -12   1   5      761.62      790.65      3.66 o 
 -11   1   5      168.09      153.29      2.26 o 
 -10   1   5      241.57      226.71      2.98 o 
  -9   1   5      730.62      781.54      4.06 o 
  -8   1   5      537.97      545.54      2.06 o 
  -7   1   5      401.29      354.76      3.79 o 
  -6   1   5      456.91      464.86      5.86 o 
  -5   1   5      576.16      640.87      5.52 o 
  -4   1   5      314.97      270.95      2.13 o 
  -3   1   5     8155.79     7709.44     34.10 o 
  -2   1   5     1245.89     1186.50      5.27 o 
  -1   1   5      468.46      427.37      4.97 o 
   0   1   5     6475.02     6121.57     20.61 o 
   1   1   5     7651.89     7344.33     17.53 o 
   2   1   5      195.42      190.53      1.13 o 
   3   1   5       20.56       38.44      0.70 o 
   4   1   5       45.85       40.76      0.70 o 
   5   1   5     1410.19     1563.67      7.03 o 
   6   1   5      416.15      470.07      2.69 o 
   7   1   5      238.45      245.00      2.29 o 
   8   1   5      221.48      223.30      2.82 o 
   9   1   5      217.98      195.74      2.13 o 
  10   1   5       19.28       15.30      1.22 o 
  11   1   5      364.95      369.51      3.31 o 
  12   1   5        0.61       -0.44      1.52 o 
  13   1   5        0.03       -1.07      1.79 o 
  14   1   5        0.49       -2.47      2.47 o 
 -14   2   5        0.90        1.50      2.22 o 
 -13   2   5      132.56      134.72      3.90 o 
 -12   2   5      162.92      175.49      4.09 o 
 -11   2   5      439.13      428.01      4.59 o 
 -10   2   5      509.67      465.93      5.10 o 
  -9   2   5      461.89      454.58      1.91 o 
  -8   2   5      809.07      819.13      2.92 o 
  -7   2   5      729.13      789.36      3.99 o 
  -6   2   5      760.60      749.50      4.37 o 
  -5   2   5       37.45       26.06      0.84 o 
  -4   2   5      183.93      144.75      0.93 o 
  -3   2   5     2063.12     2102.54      6.17 o 
  -2   2   5      763.69      707.14      1.64 o 
  -1   2   5      169.26      146.80      0.85 o 
   0   2   5     2119.89     2180.64      5.08 o 
   1   2   5      907.34      949.78      2.32 o 
   2   2   5      142.77      177.08      0.88 o 
   3   2   5     1070.50     1137.94      4.02 o 
   4   2   5     1758.33     1777.54      7.12 o 
   5   2   5     1134.06     1138.66      4.96 o 
   6   2   5      585.84      649.33      2.28 o 
   7   2   5      120.89      113.10      1.26 o 
   8   2   5       22.92       15.50      0.98 o 
   9   2   5      961.55      933.07      3.56 o 
  10   2   5       43.78       37.94      1.28 o 
  11   2   5        0.24       -1.02      1.25 o 
  12   2   5       95.23       89.84      1.92 o 
  13   2   5       10.16        6.45      1.83 o 
 -13   3   5        0.02       -1.03      2.40 o 
 -12   3   5       18.27       16.63      2.33 o 
 -11   3   5      195.38      199.13      2.50 o 
 -10   3   5      143.68      120.47      2.52 o 
  -9   3   5      128.21      109.83      1.91 o 
  -8   3   5       42.74       33.74      1.52 o 
  -7   3   5      148.70      170.37      1.85 o 
  -6   3   5       74.60       59.34      1.12 o 
  -5   3   5       27.92       17.24      0.76 o 
  -4   3   5     2244.10     2432.69      6.46 o 
  -3   3   5      223.86      233.19      1.02 o 
  -2   3   5      478.74      410.23      1.50 o 
  -1   3   5      302.13      310.55      1.07 o 
   0   3   5      572.22      544.12      1.55 o 
   1   3   5     1593.08     1529.89      3.65 o 
   2   3   5     1124.01     1126.99      3.20 o 
   3   3   5       94.00       75.73      0.74 o 
   4   3   5      421.64      413.84      2.04 o 
   5   3   5      294.12      285.56      1.61 o 
   6   3   5     1104.32     1070.22      5.82 o 
   7   3   5        8.54       13.10      1.20 o 
   8   3   5      786.45      803.67      4.90 o 
   9   3   5        4.16        8.59      0.98 o 
  10   3   5       90.16      100.87      1.67 o 
  11   3   5       27.06       29.09      1.87 o 
  12   3   5        2.99        5.21      1.59 o 
 -12   4   5      198.76      182.99      3.43 o 
 -11   4   5      107.14      116.60      2.42 o 
 -10   4   5        0.00        1.55      1.52 o 
  -9   4   5      265.70      267.64      2.81 o 
  -8   4   5      906.51      980.83      6.61 o 
  -7   4   5       49.82       44.96      1.30 o 
  -6   4   5      535.21      551.39      2.93 o 
  -5   4   5     1235.57     1246.99      4.30 o 
  -4   4   5        0.01       -0.37      0.76 o 
  -3   4   5      261.20      236.28      1.23 o 
  -2   4   5       86.39       69.73      0.74 o 
  -1   4   5       81.26       96.42      0.80 o 
   0   4   5      434.47      470.77      1.52 o 
   1   4   5     2745.91     2770.75      6.67 o 
   2   4   5        0.05       -0.21      0.67 o 
   3   4   5       14.53        8.67      0.67 o 
   4   4   5        9.61        5.97      0.69 o 
   5   4   5      414.47      470.59      2.96 o 
   6   4   5      225.97      225.00      2.18 o 
   7   4   5       44.27       42.56      1.33 o 
   8   4   5       16.41       10.65      1.26 o 
   9   4   5       18.37       22.47      1.83 o 
  10   4   5      174.47      174.32      2.83 o 
  11   4   5       26.88       15.18      2.00 o 
 -11   5   5        1.49        1.48      2.89 o 
 -10   5   5       95.05       98.72      2.48 o 
  -9   5   5       13.36       11.10      1.72 o 
  -8   5   5      163.10      152.24      2.46 o 
  -7   5   5       68.18       64.91      1.57 o 
  -6   5   5       90.14       72.81      1.27 o 
  -5   5   5      772.01      744.39      4.02 o 
  -4   5   5      241.60      227.39      1.98 o 
  -3   5   5       36.48       34.32      1.18 o 
  -2   5   5       20.86        7.79      1.07 o 
  -1   5   5      354.89      384.37      2.42 o 
   0   5   5      697.40      717.09      3.27 o 
   1   5   5       32.16       22.74      1.10 o 
   2   5   5        3.57        2.66      1.00 o 
   3   5   5      975.39      950.17      6.42 o 
   4   5   5       67.15       60.30      1.71 o 
   5   5   5      265.43      261.39      2.70 o 
   6   5   5      199.36      212.81      2.50 o 
   7   5   5      105.30      116.42      2.36 o 
   8   5   5       43.97       50.88      2.04 o 
   9   5   5       37.85       29.90      2.08 o 
  10   5   5       18.13       15.68      2.09 o 
  -8   6   5        3.90        2.17      2.37 o 
  -7   6   5       44.09       53.82      2.27 o 
  -6   6   5      349.81      368.81      3.05 o 
  -5   6   5       23.87       15.77      1.81 o 
  -4   6   5      139.73      124.71      2.31 o 
  -3   6   5        4.66        1.98      1.92 o 
  -2   6   5      179.20      183.16      2.58 o 
  -1   6   5       23.39       19.25      1.69 o 
   0   6   5      135.36      108.72      2.00 o 
   1   6   5       24.01       15.19      1.58 o 
   2   6   5        4.88        2.94      1.97 o 
   3   6   5        1.41        2.82      2.02 o 
   4   6   5       57.00       46.06      2.90 o 
   5   6   5       39.01       40.00      2.64 o 
   6   6   5      123.92      134.75      3.28 o 
   7   6   5       65.43       55.22      2.60 o 
  -3   7   5       11.45        9.40      2.34 o 
  -2   7   5        4.86        5.08      2.46 o 
  -1   7   5       30.74       32.31      2.66 o 
   0   7   5        1.28       -0.19      2.48 o 
   1   7   5       45.24       40.08      2.54 o 
   2   7   5      144.28      153.54      4.27 o 
 -14   0   6       56.28       45.24      3.39 o 
 -12   0   6       99.22       93.86      4.33 o 
 -10   0   6       35.04       28.54      1.53 o 
  -8   0   6     2150.22     2216.67     11.99 o 
  -6   0   6       15.60       24.38      1.35 o 
  -4   0   6     8607.71     8634.36     38.31 o 
   0   0   6      548.12      588.56      5.61 o 
   2   0   6     1178.86     1118.50      6.26 o 
   4   0   6     1040.18      988.15      5.04 o 
   6   0   6     2780.49     3089.59     11.07 o 
   8   0   6       95.06      109.87      2.03 o 
  10   0   6       20.79       10.75      1.73 o 
  12   0   6       11.26        6.83      2.50 o 
  14   0   6        2.12       -2.16      3.50 o 
 -15   1   6       14.47       15.76      2.53 o 
 -14   1   6       33.80       25.09      2.41 o 
 -13   1   6      302.90      294.26      4.37 o 
 -12   1   6      173.65      159.33      2.29 o 
 -11   1   6      349.58      343.76      3.99 o 
 -10   1   6        0.98       -0.23      1.20 o 
  -9   1   6      195.48      202.33      2.24 o 
  -8   1   6      508.84      565.53      3.85 o 
  -7   1   6       56.36       44.86      1.13 o 
  -6   1   6     1215.40     1265.95      4.72 o 
  -5   1   6     1578.46     1711.00      6.55 o 
  -4   1   6     1075.27     1083.42      4.93 o 
  -3   1   6      156.60      128.60      1.65 o 
  -2   1   6     1832.50     1797.17      8.87 o 
  -1   1   6    28233.21    27722.22    121.48 o 
   0   1   6      110.84       88.45      1.10 o 
   1   1   6     1770.68     1701.69      5.36 o 
   2   1   6      934.45      851.89      2.56 o 
   3   1   6       22.62       17.28      0.48 o 
   4   1   6      188.84      176.47      1.17 o 
   5   1   6     4322.67     4749.73     14.52 o 
   6   1   6      910.49      868.72      5.96 o 
   7   1   6      138.90      121.60      1.13 o 
   8   1   6     1049.35     1062.55      4.63 o 
   9   1   6      282.92      317.93      2.12 o 
  10   1   6     1009.22     1046.78      5.92 o 
  11   1   6      152.37      135.11      2.52 o 
  12   1   6       71.78       83.08      1.96 o 
  13   1   6        0.90        0.22      1.79 o 
  14   1   6        7.56        5.89      2.49 o 
 -14   2   6        0.65        0.84      2.15 o 
 -13   2   6      240.06      250.97      4.15 o 
 -12   2   6     1308.50     1294.95      6.54 o 
 -11   2   6      299.65      269.27      5.68 o 
 -10   2   6      229.91      195.64      2.50 o 
  -9   2   6       74.06       66.84      1.78 o 
  -8   2   6       35.99       31.47      1.47 o 
  -7   2   6      371.89      348.96      2.03 o 
  -6   2   6       17.03       18.23      1.04 o 
  -5   2   6     1887.64     1909.22     10.33 o 
  -4   2   6       83.39       74.53      0.76 o 
  -3   2   6      108.84       98.89      1.02 o 
  -2   2   6     2992.88     3075.88      6.66 o 
  -1   2   6       36.97       34.76      0.62 o 
   0   2   6     2110.95     2212.89      5.74 o 
   1   2   6       47.21       50.18      0.68 o 
   2   2   6      119.79      120.78      0.95 o 
   3   2   6      440.13      495.43      2.14 o 
   4   2   6        2.18        6.84      0.59 o 
   5   2   6     1561.98     1675.04      5.58 o 
   6   2   6        2.29        0.13      0.63 o 
   7   2   6      586.89      620.94      3.03 o 
   8   2   6     1111.04     1215.64      6.73 o 
   9   2   6      268.34      281.62      2.34 o 
  10   2   6     1575.37     1632.98     11.83 o 
  11   2   6        3.95        2.42      1.31 o 
  12   2   6        3.78        2.74      1.44 o 
  13   2   6        5.61        8.23      1.79 o 
 -13   3   6       31.73       24.14      2.50 o 
 -12   3   6       25.10       20.48      2.35 o 
 -11   3   6       43.59       50.61      2.56 o 
 -10   3   6      362.99      358.55      2.21 o 
  -9   3   6      463.94      443.92      3.16 o 
  -8   3   6      961.37      958.60      4.28 o 
  -7   3   6      432.88      439.55      2.05 o 
  -6   3   6       27.51       18.27      0.79 o 
  -5   3   6     1155.88     1150.32      4.27 o 
  -4   3   6     1251.14     1180.55      5.04 o 
  -3   3   6      540.44      607.55      2.34 o 
  -2   3   6       94.18       76.80      0.77 o 
  -1   3   6     2117.79     2305.92      4.24 o 
   0   3   6      888.04      909.78      2.67 o 
   1   3   6        5.76        5.87      0.49 o 
   2   3   6       63.13       49.68      0.65 o 
   3   3   6      798.43      826.26      2.94 o 
   4   3   6      375.02      361.44      1.65 o 
   5   3   6      112.24      118.05      1.02 o 
   6   3   6        1.01        1.60      0.71 o 
   7   3   6     1272.26     1310.35      8.48 o 
   8   3   6      191.57      177.62      3.37 o 
   9   3   6     1537.76     1571.20      6.15 o 
  10   3   6       45.30       48.68      1.57 o 
  11   3   6        0.03       -1.62      1.62 o 
  12   3   6       83.93       75.70      2.06 o 
 -12   4   6      266.64      289.41      4.04 o 
 -11   4   6      195.51      206.66      2.77 o 
 -10   4   6       23.19       21.62      1.61 o 
  -9   4   6        5.51        6.18      1.14 o 
  -8   4   6       42.60       38.89      1.27 o 
  -7   4   6       39.62       26.88      1.25 o 
  -6   4   6      495.64      486.38      2.30 o 
  -5   4   6      468.54      441.59      2.04 o 
  -4   4   6       86.87       80.52      1.11 o 
  -3   4   6     1000.23     1077.47      3.76 o 
  -2   4   6     1087.27     1180.83      2.91 o 
  -1   4   6      343.77      350.03      1.21 o 
   0   4   6       27.90       36.56      0.76 o 
   1   4   6      192.94      163.71      1.13 o 
   2   4   6     1044.56     1079.55      3.37 o 
   3   4   6      273.89      287.61      1.44 o 
   4   4   6        4.36       -0.06      0.77 o 
   5   4   6      154.54      160.54      1.61 o 
   6   4   6       36.16       23.67      1.12 o 
   7   4   6      476.26      484.96      4.67 o 
   8   4   6        1.23        2.14      1.06 o 
   9   4   6       35.16       33.16      1.91 o 
  10   4   6       56.05       50.10      2.07 o 
  11   4   6      119.47      119.18      3.54 o 
 -11   5   6      208.24      211.81      5.58 o 
 -10   5   6        0.35       -2.00      2.00 o 
  -9   5   6        0.17       -1.65      1.65 o 
  -8   5   6       11.81        9.79      1.67 o 
  -7   5   6      345.26      331.48      2.30 o 
  -6   5   6     1003.45     1014.18      5.98 o 
  -5   5   6      167.56      148.69      2.68 o 
  -4   5   6       72.20       69.23      1.53 o 
  -3   5   6      615.31      579.99      2.54 o 
  -2   5   6      243.24      228.04      3.11 o 
  -1   5   6      133.95      139.79      1.36 o 
   0   5   6       98.36      105.72      1.56 o 
   1   5   6        0.76       -0.94      0.94 o 
   2   5   6       84.03       71.95      1.22 o 
   3   5   6      189.59      192.16      1.65 o 
   4   5   6       73.96       49.99      2.24 o 
   5   5   6      166.69      147.21      2.00 o 
   6   5   6      503.58      544.44      3.96 o 
   7   5   6        6.49        6.18      1.90 o 
   8   5   6       52.57       48.40      2.20 o 
   9   5   6      106.88      105.02      2.34 o 
  -8   6   6       51.88       57.58      2.68 o 
  -7   6   6      112.96       97.22      2.42 o 
  -6   6   6        5.04        9.53      1.79 o 
  -5   6   6       58.24       47.16      1.93 o 
  -4   6   6       71.03       64.49      2.08 o 
  -3   6   6       48.41       38.49      2.00 o 
  -2   6   6       60.43       56.91      2.04 o 
  -1   6   6      381.75      411.97      3.09 o 
   0   6   6       54.41       38.46      1.84 o 
   1   6   6       89.03       86.44      2.11 o 
   2   6   6       11.69        8.63      1.78 o 
   3   6   6      605.51      689.30      6.16 o 
   4   6   6      555.10      607.29      7.43 o 
   5   6   6      112.16      118.22      3.55 o 
   6   6   6        5.15        5.66      2.46 o 
   7   6   6      117.87      124.30      2.94 o 
  -3   7   6       10.82        9.79      2.56 o 
  -2   7   6       37.82       40.88      3.46 o 
  -1   7   6        0.34       -1.68      2.63 o 
   0   7   6       39.85       33.91      2.56 o 
   1   7   6      124.68      119.51      3.19 o 
   2   7   6       10.18        6.88      2.70 o 
 -15   0   7       77.63       63.65      3.96 o 
 -13   0   7      221.22      224.63      5.01 o 
 -11   0   7      718.85      709.86      6.97 o 
  -9   0   7        8.56        3.85      1.23 o 
  -7   0   7     6419.31     6752.73     86.21 o 
  -5   0   7      178.22      196.06      2.87 o 
  -3   0   7      771.67      802.56      9.86 o 
  -1   0   7     1132.23      987.95      5.02 o 
   1   0   7     2415.58     2252.40     18.36 o 
   3   0   7    14674.79    14841.12     40.65 o 
   5   0   7      246.83      288.20      2.07 o 
   7   0   7     2318.60     2599.27      8.87 o 
   9   0   7      371.34      429.22      2.82 o 
  11   0   7     1115.58     1244.10      8.98 o 
  13   0   7       40.78       34.59      3.99 o 
 -15   1   7       46.69       50.19      2.76 o 
 -14   1   7       55.62       42.76      2.51 o 
 -13   1   7       76.08       72.69      5.58 o 
 -12   1   7       10.13        7.70      1.67 o 
 -11   1   7        5.17        1.26      2.13 o 
 -10   1   7      935.86      937.89      7.11 o 
  -9   1   7      183.11      172.30      1.64 o 
  -8   1   7       19.49       19.56      1.08 o 
  -7   1   7      162.85      183.76      2.11 o 
  -6   1   7     3637.69     3766.09     15.87 o 
  -5   1   7       59.66       37.29      1.02 o 
  -4   1   7        0.46       -0.25      0.63 o 
  -3   1   7      778.58      766.39      4.66 o 
  -2   1   7       30.73       25.41      0.62 o 
  -1   1   7    19173.50    18783.39     58.45 o 
   0   1   7     2431.82     2209.74     10.44 o 
   1   1   7      576.53      542.68      2.80 o 
   2   1   7      845.98      777.11      3.03 o 
   3   1   7     2455.77     2439.39      7.90 o 
   4   1   7     4941.37     5042.78     19.42 o 
   5   1   7     1352.82     1443.66      4.65 o 
   6   1   7      784.17      809.06      4.11 o 
   7   1   7       52.57       61.24      1.12 o 
   8   1   7       46.37       30.22      1.18 o 
   9   1   7      476.47      446.20      3.08 o 
  10   1   7      118.43      107.61      2.09 o 
  11   1   7      223.24      239.60      2.13 o 
  12   1   7      137.83      132.02      2.67 o 
  13   1   7       25.42       26.32      2.03 o 
 -14   2   7        3.02        2.73      2.43 o 
 -13   2   7       28.57       29.90      3.26 o 
 -12   2   7      135.03      130.24      4.19 o 
 -11   2   7       21.74       18.57      2.60 o 
 -10   2   7      116.32      110.49      3.46 o 
  -9   2   7      113.57      117.78      1.99 o 
  -8   2   7      100.43      102.30      1.26 o 
  -7   2   7       92.09       80.33      1.12 o 
  -6   2   7     1904.96     1921.85      9.54 o 
  -5   2   7     1201.98     1236.92      6.03 o 
  -4   2   7     2741.97     2945.21     10.33 o 
  -3   2   7     1391.60     1398.48      5.07 o 
  -2   2   7        4.96        2.09      0.59 o 
  -1   2   7      216.51      173.55      0.83 o 
   0   2   7       15.20       10.84      0.52 o 
   1   2   7      227.28      245.21      1.02 o 
   2   2   7     2016.54     2158.61      7.27 o 
   3   2   7     4961.33     5084.73     16.21 o 
   4   2   7       75.77       74.45      0.97 o 
   5   2   7       25.13       30.16      0.90 o 
   6   2   7        0.86        6.37      0.54 o 
   7   2   7      722.67      684.00      4.58 o 
   8   2   7      533.06      526.98      3.25 o 
   9   2   7      558.82      549.53      3.76 o 
  10   2   7        5.58        5.19      1.07 o 
  11   2   7      193.70      198.20      2.72 o 
  12   2   7      129.30      142.50      2.48 o 
  13   2   7      165.57      195.00      3.23 o 
 -13   3   7       86.23       77.61      2.89 o 
 -12   3   7      178.41      182.79      3.15 o 
 -11   3   7      157.02      166.50      3.57 o 
 -10   3   7       42.10       39.79      1.30 o 
  -9   3   7       40.41       36.20      1.16 o 
  -8   3   7       64.08       70.67      1.23 o 
  -7   3   7       40.20       36.92      0.91 o 
  -6   3   7        2.03        1.05      0.57 o 
  -5   3   7        7.90        2.06      0.59 o 
  -4   3   7      109.66      100.89      1.02 o 
  -3   3   7       26.99       19.31      0.63 o 
  -2   3   7      286.81      285.89      1.45 o 
  -1   3   7      151.23      183.42      1.04 o 
   0   3   7     2917.59     3075.28      7.55 o 
   1   3   7      108.25      124.53      0.76 o 
   2   3   7     1007.62      985.04      3.04 o 
   3   3   7       42.42       39.51      0.70 o 
   4   3   7      235.45      247.04      1.26 o 
   5   3   7     1056.68     1153.58      4.91 o 
   6   3   7       59.86       64.19      1.13 o 
   7   3   7        8.17       10.72      0.84 o 
   8   3   7     1229.68     1157.43      7.91 o 
   9   3   7      460.98      470.52      3.10 o 
  10   3   7        1.16        2.53      1.35 o 
  11   3   7        9.66        9.76      1.71 o 
  12   3   7       56.63       56.41      2.21 o 
 -12   4   7       85.91       90.52      2.73 o 
 -11   4   7      127.44      119.16      2.70 o 
 -10   4   7       80.13       62.47      2.09 o 
  -9   4   7       31.33       25.96      1.15 o 
  -8   4   7        5.32        2.85      1.06 o 
  -7   4   7      621.41      659.91      2.59 o 
  -6   4   7       70.01       71.85      1.30 o 
  -5   4   7       20.60       32.94      1.08 o 
  -4   4   7       33.45       30.17      0.85 o 
  -3   4   7        0.88        1.84      0.69 o 
  -2   4   7      123.29      120.48      0.97 o 
  -1   4   7        0.06       -0.61      0.61 o 
   0   4   7     1309.84     1258.53      3.25 o 
   1   4   7      156.21      120.05      0.91 o 
   2   4   7      286.09      306.55      1.78 o 
   3   4   7      128.13       97.52      1.11 o 
   4   4   7       29.11       26.84      0.93 o 
   5   4   7      512.31      467.45      3.96 o 
   6   4   7        1.09       -1.04      1.04 o 
   7   4   7       99.80       92.69      1.28 o 
   8   4   7      432.05      417.13      2.89 o 
   9   4   7        0.37        0.74      1.68 o 
  10   4   7      290.57      317.93      3.20 o 
  11   4   7      228.51      250.38      3.71 o 
 -10   5   7       13.81        5.38      2.00 o 
  -9   5   7       34.43       25.82      2.02 o 
  -8   5   7       89.32       87.20      1.98 o 
  -7   5   7        6.23        3.31      1.32 o 
  -6   5   7      103.44       96.74      1.56 o 
  -5   5   7      248.10      232.26      3.11 o 
  -4   5   7      250.67      247.80      2.87 o 
  -3   5   7     1786.98     1791.95      6.02 o 
  -2   5   7      342.06      349.97      1.93 o 
  -1   5   7      526.84      539.25      2.31 o 
   0   5   7       30.56       27.74      1.11 o 
   1   5   7       31.55       21.21      0.99 o 
   2   5   7      135.57      148.69      1.54 o 
   3   5   7      710.06      719.43      3.62 o 
   4   5   7     1258.75     1273.81      7.75 o 
   5   5   7        9.00       10.30      1.62 o 
   6   5   7      248.26      227.81      3.44 o 
   7   5   7        0.23        0.75      1.96 o 
   8   5   7        3.32        3.70      1.75 o 
   9   5   7        3.98        2.31      1.85 o 
  -8   6   7       16.72       13.18      2.38 o 
  -7   6   7       37.53       27.02      2.11 o 
  -6   6   7        2.73        4.20      1.75 o 
  -5   6   7        0.02       -0.58      1.72 o 
  -4   6   7       32.67       31.29      1.89 o 
  -3   6   7        8.09        3.60      1.78 o 
  -2   6   7       31.97       37.40      2.13 o 
  -1   6   7      255.43      253.13      3.22 o 
   0   6   7       85.90       81.98      2.24 o 
   1   6   7        5.12        1.66      1.70 o 
   2   6   7        0.11       -1.82      1.82 o 
   3   6   7      723.54      763.16      6.27 o 
   4   6   7       17.32       19.68      2.54 o 
   5   6   7       78.87       75.47      2.89 o 
   6   6   7        0.12       -2.41      2.41 o 
   7   6   7       61.97       66.37      2.79 o 
  -3   7   7        1.32       -2.98      3.07 o 
  -2   7   7        9.24        7.41      2.89 o 
  -1   7   7       98.28       94.56      3.26 o 
   0   7   7       31.16       36.00      2.71 o 
   1   7   7        0.09       -2.50      2.50 o 
   2   7   7       17.84        9.23      2.87 o 
 -14   0   8       16.50       13.87      3.15 o 
 -12   0   8        3.35        0.39      1.66 o 
 -10   0   8       17.60       15.50      1.44 o 
  -8   0   8      908.56      974.76      7.98 o 
  -6   0   8       39.48       42.48      1.52 o 
  -4   0   8     1230.51     1228.09     10.52 o 
  -2   0   8    25049.56    25603.31    142.54 o 
   0   0   8     4911.18     4657.16     31.73 o 
   2   0   8      495.54      467.28      2.61 o 
   4   0   8     7479.42     7510.86     23.43 o 
   6   0   8       29.81       24.87      0.81 o 
   8   0   8     1177.29     1206.46      5.88 o 
  10   0   8     2625.37     2502.24     17.97 o 
  12   0   8       35.15       33.89      2.53 o 
 -15   1   8       16.90       13.86      2.54 o 
 -14   1   8       80.83       93.77      3.25 o 
 -13   1   8       89.94       88.07      3.60 o 
 -12   1   8      806.64      826.08      5.72 o 
 -11   1   8      427.22      427.99      3.03 o 
 -10   1   8      448.20      455.34      4.43 o 
  -9   1   8       23.14       21.93      1.12 o 
  -8   1   8       32.09       32.49      1.01 o 
  -7   1   8      352.91      346.11      2.06 o 
  -6   1   8       36.72       47.88      1.39 o 
  -5   1   8      263.88      276.27      2.53 o 
  -4   1   8        3.48        2.10      0.64 o 
  -3   1   8     1212.18     1185.64      6.49 o 
  -2   1   8     2962.87     2831.73      9.44 o 
  -1   1   8       11.22       16.94      2.67 o 
   0   1   8      300.58      301.81      1.57 o 
   1   1   8       49.23       55.06      0.94 o 
   2   1   8       41.06       30.34      0.50 o 
   3   1   8        6.90        6.37      0.43 o 
   4   1   8       82.79       83.29      1.04 o 
   5   1   8       46.61       40.42      1.06 o 
   6   1   8       12.93       15.25      0.58 o 
   7   1   8      240.54      215.74      1.60 o 
   8   1   8     2137.50     2119.32     10.10 o 
   9   1   8      128.40      108.94      1.92 o 
  10   1   8      112.64      100.38      2.02 o 
  11   1   8      155.06      131.75      2.69 o 
  12   1   8       16.73       12.75      1.58 o 
  13   1   8        0.64       -1.94      1.94 o 
 -14   2   8       58.00       55.58      3.62 o 
 -13   2   8      190.86      200.07      3.49 o 
 -12   2   8       84.27       79.73      4.60 o 
 -11   2   8       18.12       16.12      2.18 o 
 -10   2   8      959.44      885.45      9.04 o 
  -9   2   8      183.94      179.53      2.20 o 
  -8   2   8        1.02       -0.87      1.08 o 
  -7   2   8      151.51      159.15      1.37 o 
  -6   2   8      896.32      993.18      7.09 o 
  -5   2   8      365.55      349.16      2.14 o 
  -4   2   8     1393.89     1479.17      6.62 o 
  -3   2   8     2893.56     2995.87      9.56 o 
  -2   2   8      105.51       76.31      0.78 o 
  -1   2   8       58.82       28.25      0.59 o 
   0   2   8     4898.77     4843.99     23.07 o 
   1   2   8       25.51       38.46      0.63 o 
   2   2   8      719.75      766.02      2.09 o 
   3   2   8     4221.95     4459.84     19.75 o 
   4   2   8       37.62       30.35      0.77 o 
   5   2   8     1594.71     1629.25      7.05 o 
   6   2   8       48.00       45.22      0.93 o 
   7   2   8      551.99      552.00      4.01 o 
   8   2   8      427.96      451.56      4.07 o 
   9   2   8       37.59       36.66      0.98 o 
  10   2   8       53.56       47.55      1.25 o 
  11   2   8       34.97       39.54      1.48 o 
  12   2   8        4.94        1.51      1.62 o 
  13   2   8      189.54      217.00      3.76 o 
 -13   3   8      271.94      265.93      3.77 o 
 -12   3   8       19.52       16.41      2.26 o 
 -11   3   8      191.96      166.41      4.94 o 
 -10   3   8        3.04        4.77      1.07 o 
  -9   3   8       13.64       12.93      1.03 o 
  -8   3   8      156.56      133.97      2.14 o 
  -7   3   8       69.47       65.07      1.20 o 
  -6   3   8      416.82      383.21      2.14 o 
  -5   3   8       13.44       21.05      0.68 o 
  -4   3   8        0.07        0.94      0.56 o 
  -3   3   8        0.32        1.36      0.64 o 
  -2   3   8     1808.59     1875.18      6.28 o 
  -1   3   8      241.99      265.03      1.16 o 
   0   3   8      234.49      222.19      1.27 o 
   1   3   8      209.16      233.21      1.17 o 
   2   3   8      255.34      273.83      1.43 o 
   3   3   8      191.44      170.57      1.01 o 
   4   3   8       17.74       27.46      0.66 o 
   5   3   8       22.41       19.46      0.72 o 
   6   3   8      255.53      249.82      2.70 o 
   7   3   8       42.49       42.38      1.13 o 
   8   3   8        2.76        1.60      1.00 o 
   9   3   8       26.24       23.71      1.25 o 
  10   3   8      115.55      119.17      2.34 o 
  11   3   8       20.88       15.52      1.64 o 
  12   3   8      108.48      105.73      3.62 o 
 -12   4   8       94.86      105.02      2.83 o 
 -11   4   8        0.28        2.26      2.06 o 
 -10   4   8       17.67        9.15      1.81 o 
  -9   4   8        1.22       -0.74      0.74 o 
  -8   4   8       78.45       81.30      1.44 o 
  -7   4   8       89.61       81.41      1.35 o 
  -6   4   8      687.23      657.69      3.15 o 
  -5   4   8       41.25       32.72      0.95 o 
  -4   4   8       32.93       27.32      0.86 o 
  -3   4   8      477.51      491.73      1.90 o 
  -2   4   8      108.40       78.15      0.93 o 
  -1   4   8      330.17      351.58      1.32 o 
   0   4   8      428.16      439.07      1.81 o 
   1   4   8     1148.73     1215.60      3.13 o 
   2   4   8      902.95      812.90      2.54 o 
   3   4   8       58.98       55.22      0.82 o 
   4   4   8      922.20     1007.81      5.26 o 
   5   4   8      107.04      112.69      1.62 o 
   6   4   8       55.90       40.81      0.99 o 
   7   4   8       25.95       22.48      1.81 o 
   8   4   8      214.71      212.76      2.42 o 
   9   4   8        0.91        2.34      1.52 o 
  10   4   8       32.66       23.29      2.00 o 
  11   4   8      286.14      305.05      4.55 o 
 -10   5   8       77.80       71.30      2.38 o 
  -9   5   8        0.66       -1.77      1.97 o 
  -8   5   8       68.94       66.03      1.88 o 
  -7   5   8       34.15       22.98      1.41 o 
  -6   5   8        7.43        1.99      1.20 o 
  -5   5   8        0.07       -0.15      1.10 o 
  -4   5   8     1076.94     1073.24      5.78 o 
  -3   5   8      245.09      265.06      2.68 o 
  -2   5   8       18.95       14.14      0.89 o 
  -1   5   8      828.87      852.72      3.43 o 
   0   5   8      579.75      570.97      2.24 o 
   1   5   8      128.98      131.72      1.37 o 
   2   5   8       44.53       42.26      1.10 o 
   3   5   8      111.18       97.94      1.29 o 
   4   5   8       66.69       58.40      1.17 o 
   5   5   8       17.12       15.21      1.61 o 
   6   5   8      151.13      144.04      2.67 o 
   7   5   8      131.60      137.91      2.71 o 
   8   5   8        2.59        3.11      1.89 o 
   9   5   8       68.26       69.98      2.59 o 
  -8   6   8        0.91        2.76      2.16 o 
  -7   6   8        6.19        9.22      1.99 o 
  -6   6   8      255.81      276.40      2.85 o 
  -5   6   8        2.84        2.00      1.81 o 
  -4   6   8        4.89        4.60      1.80 o 
  -3   6   8       62.88       54.71      2.19 o 
  -2   6   8      249.67      244.35      3.46 o 
  -1   6   8        0.01       -1.81      1.81 o 
   0   6   8       91.64       93.03      1.98 o 
   1   6   8      195.85      186.49      2.43 o 
   2   6   8       28.29       26.18      2.18 o 
   3   6   8      240.80      245.22      3.71 o 
   4   6   8       52.98       32.70      2.65 o 
   5   6   8      516.86      556.65      7.22 o 
   6   6   8        0.27       -0.99      2.25 o 
   7   6   8      189.22      218.82      5.78 o 
  -2   7   8       64.04       60.27      3.42 o 
  -1   7   8       11.77        8.50      2.83 o 
   0   7   8       38.66       31.88      2.71 o 
   1   7   8      210.93      232.09      3.83 o 
 -15   0   9       19.25       18.54      3.47 o 
 -13   0   9      480.09      473.94      6.47 o 
 -11   0   9      699.75      683.10      5.29 o 
  -9   0   9     2822.31     2833.02     24.07 o 
  -7   0   9       27.20       26.28      1.65 o 
  -5   0   9      150.41      138.38      2.73 o 
  -3   0   9     1045.09      993.13     14.67 o 
  -1   0   9    18162.51    18106.23     58.48 o 
   1   0   9     9944.30     9580.22     60.15 o 
   3   0   9     2535.72     2491.98      7.16 o 
   5   0   9       23.10       37.48      0.83 o 
   7   0   9     1708.55     1723.36     10.34 o 
   9   0   9      937.24      928.44      6.46 o 
  11   0   9      195.44      189.88      2.99 o 
  13   0   9      108.49      105.13      4.60 o 
 -15   1   9       11.84        8.99      2.52 o 
 -14   1   9       36.44       35.73      2.43 o 
 -13   1   9      375.75      362.96      4.65 o 
 -12   1   9        0.02        1.89      2.17 o 
 -11   1   9        4.60        4.88      1.42 o 
 -10   1   9      473.48      465.20      2.67 o 
  -9   1   9        8.16        9.36      1.15 o 
  -8   1   9       10.83       10.73      0.94 o 
  -7   1   9        8.42        2.83      1.16 o 
  -6   1   9       28.58       23.38      0.90 o 
  -5   1   9        0.14       -0.19      0.62 o 
  -4   1   9      163.49      144.89      2.64 o 
  -3   1   9     1759.77     1709.82      7.95 o 
  -2   1   9     1535.97     1600.45      7.36 o 
  -1   1   9     2085.45     2045.66      8.74 o 
   0   1   9      872.48      886.28      5.03 o 
   1   1   9      635.11      602.17      3.97 o 
   2   1   9      380.70      346.07      1.41 o 
   3   1   9        7.59        2.88      0.49 o 
   4   1   9      716.72      792.24      4.36 o 
   5   1   9      527.98      466.39      1.68 o 
   6   1   9       62.69       57.00      0.79 o 
   7   1   9       27.95       23.30      1.05 o 
   8   1   9     1636.54     1617.09      5.73 o 
   9   1   9     1407.51     1427.98      4.50 o 
  10   1   9        6.66        0.52      1.01 o 
  11   1   9      495.22      516.80      3.13 o 
  12   1   9       84.97       84.09      2.07 o 
  13   1   9       20.39       12.55      2.06 o 
 -14   2   9        0.21       -1.62      2.51 o 
 -13   2   9       18.51       11.29      2.49 o 
 -12   2   9      135.18      154.20      4.93 o 
 -11   2   9      172.14      162.23      2.65 o 
 -10   2   9     1676.25     1655.68     11.61 o 
  -9   2   9        6.13        2.60      0.72 o 
  -8   2   9      137.44      151.86      2.05 o 
  -7   2   9        5.23        4.27      1.00 o 
  -6   2   9      847.42      920.25      4.44 o 
  -5   2   9      381.04      396.37      2.15 o 
  -4   2   9      572.43      528.82      3.45 o 
  -3   2   9     8143.41     8517.77     28.44 o 
  -2   2   9      289.25      343.55      1.42 o 
  -1   2   9     1495.78     1501.24      4.91 o 
   0   2   9       79.79       63.58      0.79 o 
   1   2   9     2364.50     2328.07      6.62 o 
   2   2   9        1.87        0.01      0.75 o 
   3   2   9       50.76       53.12      1.09 o 
   4   2   9       48.54       46.29      0.91 o 
   5   2   9       99.26       82.73      0.98 o 
   6   2   9     1807.26     1886.31      8.22 o 
   7   2   9       65.63       53.90      1.24 o 
   8   2   9      160.07      178.42      2.27 o 
   9   2   9       95.20       81.63      1.71 o 
  10   2   9       11.27        6.75      1.22 o 
  11   2   9       42.39       38.32      1.64 o 
  12   2   9        2.30        1.87      1.62 o 
  13   2   9      139.24      152.12      3.16 o 
 -13   3   9        1.43       -2.04      2.42 o 
 -12   3   9      147.97      148.31      3.05 o 
 -11   3   9      159.57      172.54      3.66 o 
 -10   3   9       42.22       34.36      1.47 o 
  -9   3   9       10.53        4.09      1.06 o 
  -8   3   9      236.41      220.47      2.54 o 
  -7   3   9       21.09       22.36      1.32 o 
  -6   3   9      677.93      712.36      4.41 o 
  -5   3   9       71.20       61.43      0.99 o 
  -4   3   9      879.59      946.63      2.51 o 
  -3   3   9      181.10      198.52      1.11 o 
  -2   3   9      131.57      115.77      0.92 o 
  -1   3   9      858.28      944.33      3.56 o 
   0   3   9      605.82      604.43      1.77 o 
   1   3   9     1538.72     1415.62      4.50 o 
   2   3   9     1407.25     1399.38      4.95 o 
   3   3   9      417.50      450.80      1.50 o 
   4   3   9      288.82      330.90      2.12 o 
   5   3   9        2.39        0.45      0.62 o 
   6   3   9      211.51      218.33      1.69 o 
   7   3   9        3.08        3.13      0.91 o 
   8   3   9      293.25      276.89      2.97 o 
   9   3   9      102.85       92.09      1.48 o 
  10   3   9      264.07      251.35      4.00 o 
  11   3   9       34.20       32.04      2.02 o 
  12   3   9        0.51        0.11      2.53 o 
 -12   4   9      120.95      125.99      2.95 o 
 -11   4   9       92.41       96.02      2.59 o 
 -10   4   9      367.89      361.85      4.32 o 
  -9   4   9      172.22      158.69      2.61 o 
  -8   4   9        1.41        0.03      1.05 o 
  -7   4   9       37.31       25.84      1.21 o 
  -6   4   9       10.17        5.53      1.02 o 
  -5   4   9      266.01      249.03      2.59 o 
  -4   4   9      233.39      229.58      1.36 o 
  -3   4   9      212.51      200.45      1.29 o 
  -2   4   9      517.07      542.20      1.88 o 
  -1   4   9      184.71      170.31      1.37 o 
   0   4   9      124.63      135.91      1.00 o 
   1   4   9      358.17      315.76      1.89 o 
   2   4   9       47.20       36.10      0.72 o 
   3   4   9      139.46      110.10      1.30 o 
   4   4   9       84.13       76.63      1.32 o 
   5   4   9      269.74      292.05      3.03 o 
   6   4   9        1.05        0.85      0.89 o 
   7   4   9     1445.87     1520.94     12.05 o 
   8   4   9      419.21      420.66      3.82 o 
   9   4   9       16.82       16.82      1.83 o 
  10   4   9       21.27       15.16      2.24 o 
  11   4   9       72.58       82.98      2.95 o 
 -10   5   9      541.58      625.16      4.67 o 
  -9   5   9        9.67        8.18      2.23 o 
  -8   5   9       45.66       35.84      1.87 o 
  -7   5   9      157.18      141.65      2.00 o 
  -6   5   9        1.79        0.15      1.23 o 
  -5   5   9      393.23      417.75      2.92 o 
  -4   5   9        5.64        6.64      1.27 o 
  -3   5   9       98.84       77.48      1.38 o 
  -2   5   9       63.85       52.18      1.09 o 
  -1   5   9       14.42        9.65      0.88 o 
   0   5   9      415.17      442.20      2.34 o 
   1   5   9        2.51        1.84      1.03 o 
   2   5   9       11.67        7.48      0.88 o 
   3   5   9       28.15       17.48      0.90 o 
   4   5   9      484.11      496.01      4.14 o 
   5   5   9      185.18      213.20      2.43 o 
   6   5   9      523.90      509.40      6.14 o 
   7   5   9        0.91        1.93      1.96 o 
   8   5   9      346.87      353.64      3.49 o 
   9   5   9       59.87       63.95      2.82 o 
  -8   6   9       25.53       25.87      2.44 o 
  -7   6   9       12.06       14.67      2.14 o 
  -6   6   9      116.90      119.55      2.45 o 
  -5   6   9        2.80        3.73      1.91 o 
  -4   6   9      342.61      383.19      3.54 o 
  -3   6   9       26.06       18.05      2.00 o 
  -2   6   9        1.79        1.65      1.83 o 
  -1   6   9       15.81       14.16      1.83 o 
   0   6   9      163.39      155.93      2.58 o 
   1   6   9       30.98       26.15      2.18 o 
   2   6   9      114.56      130.25      2.42 o 
   3   6   9       46.60       46.61      2.55 o 
   4   6   9       24.99       20.71      2.54 o 
   5   6   9       15.52       13.82      2.55 o 
   6   6   9      122.92      129.48      3.73 o 
  -2   7   9      160.64      167.63      4.99 o 
  -1   7   9      261.72      300.55      4.26 o 
   0   7   9       12.20        7.62      2.49 o 
 -14   0  10       75.73       52.61      3.54 o 
 -12   0  10      109.78       94.22      2.85 o 
 -10   0  10        0.30        2.23      1.25 o 
  -8   0  10        1.04       -0.31      1.02 o 
  -6   0  10     4079.12     4147.85     29.43 o 
  -4   0  10       32.57       21.86      1.11 o 
  -2   0  10    16740.10    16651.88     68.66 o 
   0   0  10      611.37      570.45      4.17 o 
   2   0  10    10894.86    10700.62     77.55 o 
   4   0  10     3155.16     3497.16     11.40 o 
   6   0  10      220.80      236.32      3.07 o 
   8   0  10       40.25       42.36      1.23 o 
  10   0  10      238.84      244.18      2.49 o 
  12   0  10      215.49      223.25      5.29 o 
 -14   1  10       21.05       19.18      2.31 o 
 -13   1  10      357.52      332.40      3.80 o 
 -12   1  10      204.03      187.32      3.03 o 
 -11   1  10       34.18       32.44      1.54 o 
 -10   1  10      794.55      758.74      4.68 o 
  -9   1  10       33.75       31.35      1.35 o 
  -8   1  10      328.89      336.63      2.51 o 
  -7   1  10      555.78      544.73      4.93 o 
  -6   1  10       31.25       32.05      0.92 o 
  -5   1  10      833.85      897.79      4.57 o 
  -4   1  10       90.02       89.21      2.43 o 
  -3   1  10     5246.89     5183.82     14.57 o 
  -2   1  10       12.73       24.04      0.80 o 
  -1   1  10     8514.92     8072.52     33.42 o 
   0   1  10      424.16      381.33      2.28 o 
   1   1  10        3.76        6.61      0.57 o 
   2   1  10     2357.85     2371.01      7.22 o 
   3   1  10      567.05      631.52      2.60 o 
   4   1  10      363.01      401.13      1.64 o 
   5   1  10       60.30       66.34      0.79 o 
   6   1  10       22.08       16.97      0.60 o 
   7   1  10      319.60      287.94      1.69 o 
   8   1  10      314.65      319.37      1.72 o 
   9   1  10       55.57       44.37      1.09 o 
  10   1  10       55.71       52.14      1.42 o 
  11   1  10        0.00        1.66      1.42 o 
  12   1  10        0.67        0.68      1.77 o 
  13   1  10      150.25      170.89      2.77 o 
 -14   2  10       11.19        8.51      2.62 o 
 -13   2  10        1.97        2.12      2.79 o 
 -12   2  10        4.48        0.69      2.48 o 
 -11   2  10       46.68       45.92      3.01 o 
 -10   2  10      460.46      447.97      4.06 o 
  -9   2  10      566.18      598.35      5.01 o 
  -8   2  10       10.64        6.20      0.72 o 
  -7   2  10       33.69       19.55      0.99 o 
  -6   2  10     1116.21     1053.56      4.16 o 
  -5   2  10        9.32       10.03      0.77 o 
  -4   2  10     1858.43     1920.28      7.49 o 
  -3   2  10      295.24      279.83      3.09 o 
  -2   2  10     2413.50     2599.83      9.83 o 
  -1   2  10      156.25      121.81      1.34 o 
   0   2  10      286.75      295.71      1.88 o 
   1   2  10     1549.95     1470.81      4.47 o 
   2   2  10      746.62      801.76      3.33 o 
   3   2  10     1171.48     1155.38      5.10 o 
   4   2  10      600.70      597.27      3.54 o 
   5   2  10      661.84      719.22      2.57 o 
   6   2  10       29.94       16.83      0.81 o 
   7   2  10      178.25      173.69      1.70 o 
   8   2  10      160.98      145.39      1.74 o 
   9   2  10        9.30        5.90      0.76 o 
  10   2  10       14.64       11.09      1.35 o 
  11   2  10       75.06       85.25      1.84 o 
  12   2  10      140.00      156.28      2.56 o 
 -13   3  10       61.58       53.89      2.70 o 
 -12   3  10       23.17       24.25      2.35 o 
 -11   3  10     1299.66     1383.92     11.55 o 
 -10   3  10        1.05        1.00      1.48 o 
  -9   3  10       35.32       25.69      1.30 o 
  -8   3  10     1069.49     1095.63      5.47 o 
  -7   3  10      711.26      700.02      4.34 o 
  -6   3  10     1975.70     2028.88      7.27 o 
  -5   3  10      845.33      933.72      4.53 o 
  -4   3  10      814.91      798.29      2.70 o 
  -3   3  10      120.43      116.14      0.88 o 
  -2   3  10      172.92      171.61      1.14 o 
  -1   3  10      120.24      131.34      1.02 o 
   0   3  10       30.33        9.76      0.56 o 
   1   3  10     1481.54     1600.85      4.19 o 
   2   3  10        5.78        1.44      0.51 o 
   3   3  10        5.85        1.69      0.64 o 
   4   3  10       33.52       33.06      0.86 o 
   5   3  10      239.79      261.20      1.88 o 
   6   3  10      327.11      333.92      2.93 o 
   7   3  10       67.58       51.78      1.34 o 
   8   3  10      158.51      162.39      1.77 o 
   9   3  10        1.76        1.57      1.19 o 
  10   3  10       23.48       25.49      1.40 o 
  11   3  10      195.80      226.66      4.78 o 
  12   3  10       25.15       24.75      2.83 o 
 -12   4  10        7.13        8.05      2.28 o 
 -11   4  10      174.57      161.59      2.92 o 
 -10   4  10       17.39       17.48      2.14 o 
  -9   4  10        1.53       -0.65      1.89 o 
  -8   4  10      447.40      449.74      3.68 o 
  -7   4  10      164.16      158.95      1.69 o 
  -6   4  10      116.17      116.63      1.34 o 
  -5   4  10      104.70       90.72      1.37 o 
  -4   4  10      648.18      636.14      2.46 o 
  -3   4  10     1040.61     1073.43      4.31 o 
  -2   4  10       87.37       76.97      0.97 o 
  -1   4  10       91.76       75.50      0.91 o 
   0   4  10     1086.07     1107.35      2.88 o 
   1   4  10      177.89      192.14      1.14 o 
   2   4  10       10.40        6.63      0.65 o 
   3   4  10      152.18      160.42      1.59 o 
   4   4  10     1731.71     1801.16     13.36 o 
   5   4  10      455.42      428.10      5.16 o 
   6   4  10       10.19        7.53      0.75 o 
   7   4  10       25.24       17.41      1.18 o 
   8   4  10       15.91       14.17      1.50 o 
   9   4  10      216.63      207.03      2.76 o 
  10   4  10      157.43      149.65      3.21 o 
 -10   5  10       72.58       83.84      2.77 o 
  -9   5  10        1.51        0.03      2.15 o 
  -8   5  10       35.81       24.38      1.87 o 
  -7   5  10       93.99      102.23      2.13 o 
  -6   5  10      487.17      487.61      2.86 o 
  -5   5  10        3.28        1.08      0.96 o 
  -4   5  10      746.99      816.24      3.93 o 
  -3   5  10       45.96       36.21      1.11 o 
  -2   5  10       32.56       30.68      1.05 o 
  -1   5  10      600.65      597.92      3.24 o 
   0   5  10      212.87      201.73      1.63 o 
   1   5  10      689.16      675.68      3.90 o 
   2   5  10      297.94      284.66      2.64 o 
   3   5  10      132.78      130.07      1.74 o 
   4   5  10      180.55      176.54      3.54 o 
   5   5  10        3.22        0.84      1.84 o 
   6   5  10      163.37      183.05      2.83 o 
   7   5  10        0.46       -0.57      1.65 o 
   8   5  10       13.44       14.59      2.29 o 
   9   5  10      160.97      162.54      3.62 o 
  -8   6  10        8.82        6.68      2.33 o 
  -7   6  10        6.24        4.24      2.28 o 
  -6   6  10       24.36       16.45      1.96 o 
  -5   6  10       54.84       41.06      2.16 o 
  -4   6  10       78.19       69.62      2.32 o 
  -3   6  10        2.06        0.35      1.86 o 
  -2   6  10       57.91       51.16      2.07 o 
  -1   6  10       23.57       16.31      2.13 o 
   0   6  10       70.31       58.18      2.56 o 
   1   6  10      310.81      314.78      3.18 o 
   2   6  10      228.58      228.74      3.96 o 
   3   6  10       65.97       72.47      2.48 o 
   4   6  10        1.93       -0.79      2.27 o 
   5   6  10        8.36        4.83      2.71 o 
   6   6  10       25.02       30.00      3.32 o 
 -15   0  11       24.31       27.10      3.56 o 
 -13   0  11        3.77       -2.91      2.91 o 
 -11   0  11        8.54        7.28      1.49 o 
  -9   0  11     1297.87     1364.13     10.76 o 
  -7   0  11      446.90      414.39      5.39 o 
  -5   0  11       74.01       61.91      1.48 o 
  -3   0  11     1485.42     1396.88     26.88 o 
  -1   0  11     5952.00     5663.02     25.51 o 
   1   0  11     2831.14     2678.17     15.10 o 
   3   0  11       61.72       56.66      0.82 o 
   5   0  11      109.49       83.18      0.99 o 
   7   0  11      320.11      318.14      2.58 o 
   9   0  11      194.26      176.18      2.55 o 
  11   0  11       24.08       23.01      2.21 o 
  13   0  11      275.13      308.77      6.52 o 
 -14   1  11      129.68      123.16      3.79 o 
 -13   1  11       43.86       38.58      2.41 o 
 -12   1  11       36.99       23.79      1.89 o 
 -11   1  11        5.16        3.59      1.27 o 
 -10   1  11       37.72       32.60      1.52 o 
  -9   1  11      239.11      247.38      2.92 o 
  -8   1  11        5.10        0.76      0.77 o 
  -7   1  11      856.80      871.75      5.06 o 
  -6   1  11      270.24      237.63      1.58 o 
  -5   1  11      645.27      652.09      7.03 o 
  -4   1  11     1666.46     1661.74      8.55 o 
  -3   1  11     4141.00     4287.06     13.86 o 
  -2   1  11        4.95        7.28      0.67 o 
  -1   1  11     1092.09      995.44      5.38 o 
   0   1  11        7.42       13.02      0.55 o 
   1   1  11      141.94      149.60      1.55 o 
   2   1  11      227.16      233.62      1.63 o 
   3   1  11     1596.02     1561.17      6.22 o 
   4   1  11      149.95      142.94      0.97 o 
   5   1  11        7.83        3.57      0.48 o 
   6   1  11      168.20      137.66      1.26 o 
   7   1  11      289.80      295.96      1.50 o 
   8   1  11        1.25        0.62      0.80 o 
   9   1  11        4.83        4.84      0.83 o 
  10   1  11        0.51        0.71      1.09 o 
  11   1  11       24.81       16.79      1.52 o 
  12   1  11      103.16      107.90      2.38 o 
  13   1  11       27.60       28.97      2.17 o 
 -14   2  11       24.19       19.10      2.36 o 
 -13   2  11      779.10      828.46      6.99 o 
 -12   2  11       28.95       22.64      2.58 o 
 -11   2  11      357.08      307.06      5.76 o 
 -10   2  11        2.89       -0.73      1.59 o 
  -9   2  11      257.03      248.83      2.11 o 
  -8   2  11      109.68       88.34      1.30 o 
  -7   2  11       31.83       24.62      0.82 o 
  -6   2  11       30.89       26.06      1.02 o 
  -5   2  11      174.21      128.81      1.52 o 
  -4   2  11     1983.34     1894.64      8.19 o 
  -3   2  11       77.86       58.82      0.94 o 
  -2   2  11      468.63      487.24      2.55 o 
  -1   2  11     7832.50     7896.41     30.36 o 
   0   2  11        0.01       -0.54      0.54 o 
   1   2  11       74.48       69.88      0.75 o 
   2   2  11      568.16      589.75      2.73 o 
   3   2  11      749.39      721.15      3.65 o 
   4   2  11       34.93       22.73      0.55 o 
   5   2  11      618.95      667.70      4.37 o 
   6   2  11       37.06       27.10      0.87 o 
   7   2  11      121.12      116.68      1.84 o 
   8   2  11      138.63      135.37      1.69 o 
   9   2  11       32.13       26.14      1.29 o 
  10   2  11      165.72      167.47      2.03 o 
  11   2  11        3.12        3.02      1.48 o 
  12   2  11       37.52       53.09      2.13 o 
 -13   3  11      232.10      240.07      3.88 o 
 -12   3  11        0.06       -0.66      2.28 o 
 -11   3  11      140.24      135.12      3.65 o 
 -10   3  11      163.93      158.92      2.19 o 
  -9   3  11      113.00      107.57      2.30 o 
  -8   3  11      879.12      880.74      4.50 o 
  -7   3  11        2.65        0.27      1.31 o 
  -6   3  11       46.63       44.91      1.46 o 
  -5   3  11       11.16       15.87      0.74 o 
  -4   3  11      334.51      396.11      1.83 o 
  -3   3  11        0.23        0.40      0.59 o 
  -2   3  11     1131.40     1141.94      3.75 o 
  -1   3  11      766.90      826.50      2.85 o 
   0   3  11      195.99      164.95      1.14 o 
   1   3  11       39.53       38.20      0.68 o 
   2   3  11      889.32      936.99      2.45 o 
   3   3  11      145.33      130.18      1.17 o 
   4   3  11      507.70      499.55      3.30 o 
   5   3  11        4.51        1.84      0.60 o 
   6   3  11      955.15      943.80      4.79 o 
   7   3  11        2.59        2.96      0.91 o 
   8   3  11      105.09      108.01      1.42 o 
   9   3  11        8.21        3.39      1.20 o 
  10   3  11       46.06       30.99      1.81 o 
  11   3  11       13.11       14.34      2.40 o 
 -12   4  11        8.45        4.93      2.39 o 
 -11   4  11      106.59       98.73      2.74 o 
 -10   4  11        2.05        0.92      1.99 o 
  -9   4  11       22.52       13.53      1.68 o 
  -8   4  11       89.00       82.17      2.04 o 
  -7   4  11       11.31        7.36      0.77 o 
  -6   4  11      735.53      704.51      3.16 o 
  -5   4  11      854.17      864.65      4.12 o 
  -4   4  11       59.65       55.01      1.01 o 
  -3   4  11      247.72      200.79      1.36 o 
  -2   4  11      243.55      268.75      1.79 o 
  -1   4  11      835.90      877.24      3.18 o 
   0   4  11      297.91      303.28      1.41 o 
   1   4  11        4.19        3.48      0.75 o 
   2   4  11      226.10      223.83      1.60 o 
   3   4  11        2.11        2.26      0.92 o 
   4   4  11      129.12      127.27      1.88 o 
   5   4  11        1.22        2.89      1.22 o 
   6   4  11       27.84       26.95      0.62 o 
   7   4  11        1.97        3.72      1.08 o 
   8   4  11        2.27        2.35      1.64 o 
   9   4  11       18.96       14.99      2.45 o 
  10   4  11       14.18        9.29      2.53 o 
 -10   5  11        0.07       -1.05      2.32 o 
  -9   5  11        0.35       -1.98      1.98 o 
  -8   5  11      226.42      231.71      2.66 o 
  -7   5  11      261.95      253.43      2.66 o 
  -6   5  11        7.77        5.26      1.50 o 
  -5   5  11       46.73       34.68      1.09 o 
  -4   5  11      138.96      135.24      1.64 o 
  -3   5  11      668.97      686.52      3.45 o 
  -2   5  11      267.71      275.36      1.62 o 
  -1   5  11      921.22      928.47      3.54 o 
   0   5  11       16.61        7.91      0.72 o 
   1   5  11      636.54      668.82      3.19 o 
   2   5  11      246.60      232.56      1.97 o 
   3   5  11      468.09      479.99      3.94 o 
   4   5  11        9.37       11.20      1.55 o 
   5   5  11       20.70       10.42      1.90 o 
   6   5  11      185.09      191.60      3.72 o 
   7   5  11        1.43        0.05      2.39 o 
   8   5  11       80.34       84.08      3.01 o 
  -7   6  11        3.28        1.32      2.26 o 
  -6   6  11       99.93       95.67      2.54 o 
  -5   6  11       20.36       13.31      2.01 o 
  -4   6  11       37.29       35.98      2.21 o 
  -3   6  11       19.06       20.83      2.02 o 
  -2   6  11       38.17       27.56      2.16 o 
  -1   6  11      237.61      225.25      4.06 o 
   0   6  11       16.96        8.11      2.09 o 
   1   6  11       38.96       38.07      2.10 o 
   2   6  11      114.67      120.22      2.58 o 
   3   6  11      271.92      280.69      3.51 o 
   4   6  11      134.68      133.04      3.37 o 
   5   6  11        7.84        6.88      2.65 o 
   6   6  11       32.73       26.39      3.27 o 
 -14   0  12        0.33       -2.16      3.02 o 
 -12   0  12       50.19       39.85      2.48 o 
 -10   0  12      219.03      241.01      3.08 o 
  -8   0  12     1474.55     1469.81     16.15 o 
  -6   0  12     2278.53     2270.56      8.51 o 
  -4   0  12        0.01        2.30      1.08 o 
  -2   0  12      425.84      419.66      4.66 o 
   0   0  12     2744.48     2565.53     17.38 o 
   2   0  12      515.43      501.19      6.52 o 
   4   0  12      719.88      746.75      5.91 o 
   6   0  12       20.35       20.99      1.44 o 
   8   0  12       58.56       64.94      1.21 o 
  10   0  12      210.63      244.92      2.93 o 
  12   0  12        0.60        3.92      2.32 o 
 -14   1  12        5.55        6.61      2.33 o 
 -13   1  12       51.08       40.89      2.39 o 
 -12   1  12      162.69      144.04      4.08 o 
 -11   1  12      520.10      551.70      3.97 o 
 -10   1  12      551.13      554.36      4.97 o 
  -9   1  12       43.34       41.87      2.33 o 
  -8   1  12      462.69      481.74      3.00 o 
  -7   1  12      537.55      521.38      3.52 o 
  -6   1  12       21.37       20.72      0.71 o 
  -5   1  12       15.41       17.38      0.99 o 
  -4   1  12     1658.34     1604.53      5.83 o 
  -3   1  12      230.24      278.99      2.52 o 
  -2   1  12     1985.77     2083.99     10.41 o 
  -1   1  12     1579.82     1698.57      5.08 o 
   0   1  12       28.75       15.77      0.56 o 
   1   1  12      158.32      173.14      1.40 o 
   2   1  12      397.69      405.24      2.31 o 
   3   1  12       65.55       54.82      0.64 o 
   4   1  12       44.41       59.34      1.18 o 
   5   1  12      261.42      301.82      1.53 o 
   6   1  12      609.92      639.17      3.05 o 
   7   1  12        4.07        2.14      0.67 o 
   8   1  12       36.08       29.99      0.74 o 
   9   1  12     1556.89     1512.67      6.44 o 
  10   1  12       60.11       48.68      1.54 o 
  11   1  12        8.52        9.36      1.65 o 
  12   1  12      107.96      100.92      2.39 o 
 -14   2  12      332.32      343.11      4.18 o 
 -13   2  12      122.13      129.52      3.14 o 
 -12   2  12       22.19       22.98      2.63 o 
 -11   2  12        1.00        3.67      2.07 o 
 -10   2  12     1114.42     1151.72      7.96 o 
  -9   2  12        0.39       -0.04      1.08 o 
  -8   2  12        3.98        2.66      0.85 o 
  -7   2  12      191.86      183.16      1.62 o 
  -6   2  12      465.09      469.60      2.62 o 
  -5   2  12      418.53      440.67      2.78 o 
  -4   2  12       22.80       25.37      1.11 o 
  -3   2  12      359.73      374.66      2.46 o 
  -2   2  12     4572.70     4728.35     12.42 o 
  -1   2  12      102.34      117.59      1.68 o 
   0   2  12      328.50      344.28      1.74 o 
   1   2  12        0.78        4.27      0.47 o 
   2   2  12        6.55        0.85      0.42 o 
   3   2  12     1306.24     1302.99      5.08 o 
   4   2  12      652.43      712.86      3.11 o 
   5   2  12      141.63      148.74      1.54 o 
   6   2  12     1272.54     1197.41      7.68 o 
   7   2  12      511.07      544.43      3.41 o 
   8   2  12     1065.46     1033.15      7.56 o 
   9   2  12        0.08        1.20      1.17 o 
  10   2  12      296.32      302.94      3.54 o 
  11   2  12       37.59       29.24      1.78 o 
  12   2  12       13.10        6.86      2.39 o 
 -13   3  12      108.28      107.91      3.10 o 
 -12   3  12        1.54        1.48      2.27 o 
 -11   3  12     1005.52     1019.11     10.26 o 
 -10   3  12       15.32       14.44      1.70 o 
  -9   3  12      602.36      616.35      4.56 o 
  -8   3  12        5.07        5.07      1.50 o 
  -7   3  12      166.95      174.11      1.90 o 
  -6   3  12     1007.67     1010.78      5.04 o 
  -5   3  12      213.77      203.55      1.18 o 
  -4   3  12      505.17      577.76      2.40 o 
  -3   3  12     1033.54     1149.88      3.83 o 
  -2   3  12       58.13       62.42      0.76 o 
  -1   3  12     1569.12     1677.88      5.48 o 
   0   3  12     1031.15     1101.04      2.86 o 
   1   3  12       20.53       14.56      0.63 o 
   2   3  12        5.18        1.45      0.58 o 
   3   3  12     1097.83     1107.96      5.04 o 
   4   3  12       10.11       11.29      0.88 o 
   5   3  12        0.04       -0.61      0.61 o 
   6   3  12     1290.41     1245.79      4.52 o 
   7   3  12      149.00      138.28      1.47 o 
   8   3  12       87.27       70.89      1.36 o 
   9   3  12      135.97      119.93      1.69 o 
  10   3  12       82.43       81.27      2.25 o 
  11   3  12        0.00        0.76      2.58 o 
 -12   4  12      346.81      370.36      4.67 o 
 -11   4  12       12.96       14.90      2.25 o 
 -10   4  12      177.47      174.89      2.86 o 
  -9   4  12       83.12       76.26      2.22 o 
  -8   4  12       31.58       26.54      1.80 o 
  -7   4  12      231.42      200.28      3.51 o 
  -6   4  12      315.92      296.76      1.80 o 
  -5   4  12     2042.98     2030.62      7.54 o 
  -4   4  12        3.52        0.65      0.83 o 
  -3   4  12      329.20      325.45      1.62 o 
  -2   4  12        2.80        3.46      0.81 o 
  -1   4  12       45.10       50.01      0.97 o 
   0   4  12      432.02      444.06      1.77 o 
   1   4  12       60.12       52.44      0.89 o 
   2   4  12       12.03        7.21      0.71 o 
   3   4  12      256.01      252.06      2.46 o 
   4   4  12       97.55       77.06      1.83 o 
   5   4  12     1055.54     1056.23      8.92 o 
   6   4  12      321.95      347.40      3.82 o 
   7   4  12       22.18       11.45      1.53 o 
   8   4  12      157.85      164.59      3.76 o 
   9   4  12        2.06        2.32      2.28 o 
  10   4  12        5.86        6.40      2.49 o 
 -10   5  12       15.69       16.30      2.34 o 
  -9   5  12       65.03       71.67      2.35 o 
  -8   5  12       27.05       24.15      1.92 o 
  -7   5  12        8.06        7.42      1.71 o 
  -6   5  12      223.90      226.06      2.39 o 
  -5   5  12        4.19        2.10      0.96 o 
  -4   5  12      122.60      105.53      1.44 o 
  -3   5  12       61.79       48.91      1.26 o 
  -2   5  12       87.99       84.06      1.30 o 
  -1   5  12        1.46        4.87      0.97 o 
   0   5  12      101.09       93.82      1.73 o 
   1   5  12      187.29      197.58      1.99 o 
   2   5  12      749.18      785.18      4.61 o 
   3   5  12       23.82       13.10      1.39 o 
   4   5  12      192.79      224.53      3.31 o 
   5   5  12       51.85       54.95      2.28 o 
   6   5  12      104.05      108.39      3.53 o 
   7   5  12       54.70       57.80      3.14 o 
   8   5  12      208.78      237.86      4.56 o 
  -7   6  12       71.10       67.35      2.69 o 
  -6   6  12       43.06       46.43      2.31 o 
  -5   6  12       63.84       58.17      2.45 o 
  -4   6  12       12.84       12.48      2.21 o 
  -3   6  12      304.74      327.71      4.67 o 
  -2   6  12       77.34       73.67      2.58 o 
  -1   6  12        1.56        1.71      2.22 o 
   0   6  12        0.75       -2.08      2.08 o 
   1   6  12        9.33        1.56      1.86 o 
   2   6  12      156.77      168.84      3.28 o 
   3   6  12       36.68       40.80      2.54 o 
   4   6  12      130.38      141.91      3.89 o 
   5   6  12      172.28      203.41      4.46 o 
 -13   0  13      224.62      214.01      5.68 o 
 -11   0  13     1337.50     1389.70      9.97 o 
  -9   0  13      421.35      421.50      3.11 o 
  -7   0  13     1807.86     1900.61     12.96 o 
  -5   0  13        0.28       -0.23      1.07 o 
  -3   0  13      515.55      494.09     10.40 o 
  -1   0  13     3953.98     3742.82     20.43 o 
   1   0  13      207.50      214.48      2.32 o 
   3   0  13     3582.03     3758.96     13.30 o 
   5   0  13      334.78      347.59      1.83 o 
   7   0  13       43.59       28.20      1.13 o 
   9   0  13      608.32      625.97      4.33 o 
  11   0  13        4.88        3.41      2.12 o 
 -14   1  13        2.87        2.23      2.33 o 
 -13   1  13       26.01       18.54      2.19 o 
 -12   1  13       83.69       78.68      2.75 o 
 -11   1  13       91.00       78.78      1.59 o 
 -10   1  13      511.23      542.86      5.15 o 
  -9   1  13       32.12       37.25      1.79 o 
  -8   1  13      534.55      560.87      2.67 o 
  -7   1  13       43.57       47.51      1.09 o 
  -6   1  13      228.47      230.20      2.30 o 
  -5   1  13      976.97     1009.39      6.87 o 
  -4   1  13      243.05      246.92      3.08 o 
  -3   1  13     3107.10     3251.62     14.10 o 
  -2   1  13     1864.27     1794.63      9.39 o 
  -1   1  13       25.85       34.75      0.73 o 
   0   1  13      435.53      386.77      2.85 o 
   1   1  13     1554.65     1480.95      5.04 o 
   2   1  13     4547.59     4510.95     19.03 o 
   3   1  13        0.13        0.43      0.52 o 
   4   1  13     1762.84     1808.19      6.82 o 
   5   1  13      848.32      909.53      2.88 o 
   6   1  13      171.52      153.35      1.26 o 
   7   1  13      637.20      671.05      3.86 o 
   8   1  13      699.83      744.35      3.75 o 
   9   1  13      202.36      190.49      2.11 o 
  10   1  13       45.89       26.27      1.47 o 
  11   1  13       48.25       38.60      1.85 o 
  12   1  13       55.46       45.55      2.26 o 
 -14   2  13       16.30       10.21      2.46 o 
 -13   2  13       17.17       15.84      2.27 o 
 -12   2  13      296.07      280.87      3.48 o 
 -11   2  13      713.47      716.96     12.84 o 
 -10   2  13       18.90       14.03      1.50 o 
  -9   2  13       81.39       69.14      1.45 o 
  -8   2  13       26.25       17.32      1.00 o 
  -7   2  13       63.94       75.35      1.07 o 
  -6   2  13      199.53      203.37      1.53 o 
  -5   2  13      694.03      694.56      4.59 o 
  -4   2  13     3053.07     3031.17      8.12 o 
  -3   2  13       83.54       96.97      0.78 o 
  -2   2  13     1159.21     1178.71      5.04 o 
  -1   2  13       26.08        9.14      0.64 o 
   0   2  13      865.42      868.38      3.50 o 
   1   2  13     1715.21     1746.44      4.41 o 
   2   2  13       23.82       28.82      0.90 o 
   3   2  13     1839.21     1842.71      8.04 o 
   4   2  13      293.50      301.37      1.46 o 
   5   2  13      599.53      567.66      2.64 o 
   6   2  13       48.55       53.95      1.55 o 
   7   2  13      509.20      479.79      3.46 o 
   8   2  13      446.98      447.79      4.34 o 
   9   2  13      221.36      233.78      2.24 o 
  10   2  13        6.83        5.41      1.45 o 
  11   2  13      167.09      161.60      2.64 o 
  12   2  13       16.03       12.54      2.74 o 
 -13   3  13        7.71        6.73      2.45 o 
 -12   3  13       51.23       40.24      2.50 o 
 -11   3  13       20.73       23.03      2.53 o 
 -10   3  13      423.71      455.28      3.39 o 
  -9   3  13        1.07        3.49      1.39 o 
  -8   3  13     1414.67     1471.59      6.83 o 
  -7   3  13      305.85      294.08      3.07 o 
  -6   3  13      449.09      483.01      3.09 o 
  -5   3  13      208.22      181.73      1.69 o 
  -4   3  13     1154.12     1195.74      4.32 o 
  -3   3  13      838.89      858.04      3.44 o 
  -2   3  13      204.04      192.78      1.07 o 
  -1   3  13      110.92      102.50      0.92 o 
   0   3  13       40.49       32.08      0.75 o 
   1   3  13     2097.38     2223.91      5.59 o 
   2   3  13      888.18      892.29      4.71 o 
   3   3  13      993.16     1008.95      4.15 o 
   4   3  13      650.25      650.45      3.88 o 
   5   3  13      178.37      189.88      2.18 o 
   6   3  13      322.53      323.77      2.77 o 
   7   3  13       43.69       36.39      1.68 o 
   8   3  13       21.86       18.56      1.14 o 
   9   3  13       24.99       19.26      1.55 o 
  10   3  13       74.21       68.84      2.59 o 
  11   3  13        3.66        5.84      2.58 o 
 -12   4  13        3.26        5.16      2.41 o 
 -11   4  13      522.78      591.52      8.21 o 
 -10   4  13       72.33       64.92      2.36 o 
  -9   4  13      249.97      257.73      2.86 o 
  -8   4  13      325.71      314.78      2.51 o 
  -7   4  13       75.37       73.38      1.54 o 
  -6   4  13      108.13       96.49      1.25 o 
  -5   4  13        0.34        1.54      0.89 o 
  -4   4  13        6.01        2.37      0.86 o 
  -3   4  13      353.26      365.35      1.95 o 
  -2   4  13     1241.73     1283.07      4.17 o 
  -1   4  13      219.48      190.63      1.56 o 
   0   4  13       92.25       98.98      1.15 o 
   1   4  13      111.45      119.71      1.07 o 
   2   4  13      136.21      133.92      1.18 o 
   3   4  13     1005.23      985.12      7.19 o 
   4   4  13        0.01       -1.10      1.10 o 
   5   4  13       64.11       55.26      1.48 o 
   6   4  13        2.84        9.70      1.44 o 
   7   4  13       27.51       17.60      1.56 o 
   8   4  13       18.83       18.70      2.59 o 
   9   4  13       37.06       51.13      2.99 o 
  10   4  13       21.75       27.46      2.81 o 
 -10   5  13       77.10       78.09      2.71 o 
  -9   5  13        2.61        1.01      2.06 o 
  -8   5  13      137.57      133.92      2.40 o 
  -7   5  13        0.60       -1.72      1.73 o 
  -6   5  13      132.48      121.41      2.18 o 
  -5   5  13      187.73      195.52      1.73 o 
  -4   5  13        0.04       -0.40      1.06 o 
  -3   5  13      377.26      399.29      2.43 o 
  -2   5  13       51.05       53.97      1.16 o 
  -1   5  13      282.41      295.87      2.05 o 
   0   5  13       10.56        1.67      1.09 o 
   1   5  13       85.03       71.65      1.49 o 
   2   5  13        3.32        1.93      1.33 o 
   3   5  13        0.04       -1.40      1.40 o 
   4   5  13      128.62      120.32      2.31 o 
   5   5  13        1.30       -0.55      1.87 o 
   6   5  13        0.14        2.08      3.06 o 
   7   5  13       53.64       41.40      3.50 o 
   8   5  13       22.13       25.53      2.82 o 
  -7   6  13      152.52      169.01      3.11 o 
  -6   6  13        8.55        7.56      2.08 o 
  -5   6  13       24.34       19.89      2.67 o 
  -4   6  13       32.15       35.09      2.72 o 
  -3   6  13       96.86      102.05      3.34 o 
  -2   6  13       94.36       94.54      2.69 o 
  -1   6  13       18.38       17.18      2.30 o 
   0   6  13        2.01        0.43      2.07 o 
   1   6  13      108.58       95.63      2.36 o 
   2   6  13       13.82        4.75      2.31 o 
   3   6  13       47.39       36.59      2.56 o 
   4   6  13        5.43        2.26      2.94 o 
   5   6  13       71.15       77.17      3.56 o 
 -14   0  14        9.60        9.38      3.12 o 
 -12   0  14      137.73      160.01      4.09 o 
 -10   0  14      387.44      349.45      3.60 o 
  -8   0  14       48.52       31.31      2.83 o 
  -6   0  14       30.75       37.09      1.57 o 
  -4   0  14     4190.13     4410.50     26.97 o 
  -2   0  14      508.66      520.56      4.51 o 
   0   0  14      243.61      316.64      3.04 o 
   2   0  14      144.52      112.78      1.08 o 
   4   0  14      328.53      375.60      3.26 o 
   6   0  14       78.22       77.34      1.19 o 
   8   0  14     1012.45      921.13      7.36 o 
  10   0  14      135.36      146.08      3.05 o 
  12   0  14       20.01       19.06      2.56 o 
 -14   1  14      326.82      338.15      4.02 o 
 -13   1  14        2.29        1.86      2.11 o 
 -12   1  14       90.66       78.58      2.33 o 
 -11   1  14      213.70      192.08      2.47 o 
 -10   1  14      543.14      546.41      3.55 o 
  -9   1  14       52.53       48.99      1.47 o 
  -8   1  14      695.45      694.59      2.89 o 
  -7   1  14      266.40      238.51      3.69 o 
  -6   1  14      267.42      308.23      3.82 o 
  -5   1  14        7.47       10.79      0.54 o 
  -4   1  14       96.66       77.62      1.45 o 
  -3   1  14     1588.70     1533.53      5.98 o 
  -2   1  14     1728.02     1794.10      8.75 o 
  -1   1  14      252.62      239.97      1.44 o 
   0   1  14      150.05      147.36      0.92 o 
   1   1  14      522.55      545.70      4.13 o 
   2   1  14       83.96      109.64      3.00 o 
   3   1  14      228.24      263.51      1.64 o 
   4   1  14       44.02       41.63      1.37 o 
   5   1  14      878.09      902.29      4.33 o 
   6   1  14      759.70      719.20      3.49 o 
   7   1  14      622.33      665.98      3.87 o 
   8   1  14     1762.18     1788.86      8.21 o 
   9   1  14      235.68      216.45      2.03 o 
  10   1  14        0.08        0.71      1.53 o 
  11   1  14       67.95       68.85      2.06 o 
  12   1  14       29.47       30.26      2.07 o 
 -14   2  14        1.64        1.59      2.82 o 
 -13   2  14        2.18        1.96      2.24 o 
 -12   2  14        3.65        5.12      2.07 o 
 -11   2  14      107.64      101.78      3.18 o 
 -10   2  14        6.14        4.79      1.39 o 
  -9   2  14       79.35       70.75      1.58 o 
  -8   2  14        2.93        1.57      1.00 o 
  -7   2  14       33.24       27.07      1.02 o 
  -6   2  14       30.95       39.85      1.06 o 
  -5   2  14      552.36      583.91      4.05 o 
  -4   2  14     1249.76     1182.55      5.56 o 
  -3   2  14        8.00        7.81      0.66 o 
  -2   2  14     1121.83     1117.87      4.31 o 
  -1   2  14     3667.97     3732.92     14.74 o 
   0   2  14      289.21      321.58      2.19 o 
   1   2  14     1574.38     1583.16      6.52 o 
   2   2  14      133.34      132.53      1.15 o 
   3   2  14      182.52      197.87      1.85 o 
   4   2  14        0.02       -0.61      0.70 o 
   5   2  14      391.02      386.89      2.88 o 
   6   2  14     1800.62     1820.79     11.33 o 
   7   2  14      100.14      102.61      1.61 o 
   8   2  14       68.92       60.51      1.88 o 
   9   2  14       15.04       16.88      1.50 o 
  10   2  14        0.27       -0.73      1.53 o 
  11   2  14       31.16       26.15      2.04 o 
 -13   3  14        3.15        2.31      2.45 o 
 -12   3  14       42.71       51.26      2.61 o 
 -11   3  14        7.44        6.87      2.13 o 
 -10   3  14      220.65      224.32      2.83 o 
  -9   3  14      237.70      229.24      2.43 o 
  -8   3  14      285.68      290.95      2.55 o 
  -7   3  14      185.77      171.55      2.79 o 
  -6   3  14      295.35      317.81      3.14 o 
  -5   3  14      390.08      416.12      3.25 o 
  -4   3  14      489.57      513.21      2.33 o 
  -3   3  14      583.24      636.53      2.96 o 
  -2   3  14      482.68      530.95      2.33 o 
  -1   3  14       10.51        2.22      0.61 o 
   0   3  14      177.65      196.54      1.29 o 
   1   3  14      689.50      700.05      2.54 o 
   2   3  14      187.17      181.32      1.85 o 
   3   3  14       60.34       48.54      0.92 o 
   4   3  14       62.41       69.94      1.55 o 
   5   3  14      253.79      238.45      4.39 o 
   6   3  14      188.28      162.27      1.60 o 
   7   3  14       14.61        9.50      0.81 o 
   8   3  14       78.44       68.72      2.36 o 
   9   3  14        3.71        0.98      1.83 o 
  10   3  14      234.81      230.32      3.70 o 
  11   3  14      241.63      292.52      5.42 o 
 -12   4  14      237.68      269.64      3.63 o 
 -11   4  14       11.29       12.27      2.47 o 
 -10   4  14        0.15       -1.85      2.05 o 
  -9   4  14        9.53       10.01      1.84 o 
  -8   4  14      228.98      238.18      2.30 o 
  -7   4  14     1033.11     1049.39      5.34 o 
  -6   4  14       56.82       44.40      1.09 o 
  -5   4  14        8.72        9.72      0.92 o 
  -4   4  14       43.40       41.70      1.05 o 
  -3   4  14      259.73      262.02      1.69 o 
  -2   4  14       58.62       47.73      1.00 o 
  -1   4  14      162.99      155.19      1.51 o 
   0   4  14        0.02       -0.84      0.84 o 
   1   4  14       23.88       22.39      0.89 o 
   2   4  14       16.53        7.29      0.97 o 
   3   4  14      473.51      463.54      3.67 o 
   4   4  14       66.98       81.93      1.57 o 
   5   4  14       42.32       38.59      1.30 o 
   6   4  14      396.95      434.93      4.66 o 
   7   4  14      597.56      603.20      6.46 o 
   8   4  14       14.23       14.53      2.52 o 
   9   4  14       29.02       25.20      2.80 o 
 -10   5  14        8.49        3.40      2.22 o 
  -9   5  14       54.97       47.46      2.20 o 
  -8   5  14       13.43       11.55      1.85 o 
  -7   5  14       10.86       10.80      1.76 o 
  -6   5  14      265.37      281.97      2.74 o 
  -5   5  14       32.68       32.61      1.27 o 
  -4   5  14       77.53       68.59      1.36 o 
  -3   5  14      467.94      442.05      3.25 o 
  -2   5  14      910.18      955.16      4.25 o 
  -1   5  14      173.82      177.86      1.46 o 
   0   5  14        1.39       -1.10      1.11 o 
   1   5  14       29.52       19.71      1.06 o 
   2   5  14      130.90      100.51      2.84 o 
   3   5  14       85.35       94.56      2.11 o 
   4   5  14        7.15        4.40      1.67 o 
   5   5  14        3.32        2.05      2.14 o 
   6   5  14      425.07      470.69      6.37 o 
   7   5  14       77.55       70.11      3.17 o 
  -7   6  14        0.69       -1.93      2.55 o 
  -6   6  14       68.55       77.90      2.92 o 
  -5   6  14       11.98        9.01      2.66 o 
  -4   6  14      315.77      319.81      4.12 o 
  -3   6  14      781.28      866.88      5.93 o 
  -2   6  14       35.47       34.41      2.30 o 
  -1   6  14        5.42        5.75      2.25 o 
   0   6  14        3.43       -1.29      2.17 o 
   1   6  14        0.64        0.06      2.05 o 
   2   6  14       12.34       17.75      2.35 o 
   3   6  14       30.30       27.68      2.53 o 
   4   6  14        2.21       -0.92      2.90 o 
 -13   0  15      160.13      132.88      3.89 o 
 -11   0  15      541.82      558.06      5.74 o 
  -9   0  15      579.18      569.96      8.25 o 
  -7   0  15      409.25      414.22      6.72 o 
  -5   0  15     1179.64     1211.71      9.46 o 
  -3   0  15     6664.77     6717.17    104.88 o 
  -1   0  15      233.27      220.63      2.80 o 
   1   0  15      373.49      368.35      2.08 o 
   3   0  15      389.25      325.80      3.13 o 
   5   0  15      842.59      926.84      3.37 o 
   7   0  15      149.05      155.74      1.69 o 
   9   0  15       13.49        3.75      1.65 o 
  11   0  15      298.55      298.04      3.82 o 
 -14   1  15       10.58       11.05      2.47 o 
 -13   1  15        0.04       -0.56      1.99 o 
 -12   1  15      166.92      155.85      2.71 o 
 -11   1  15      543.54      536.08      3.99 o 
 -10   1  15        3.58        0.62      1.37 o 
  -9   1  15     1292.03     1263.76      9.66 o 
  -8   1  15      184.23      179.33      1.78 o 
  -7   1  15      137.35      132.08      2.46 o 
  -6   1  15      207.26      209.42      2.79 o 
  -5   1  15       61.38       63.66      1.05 o 
  -4   1  15     1171.10     1347.33      9.01 o 
  -3   1  15      212.09      218.55      2.35 o 
  -2   1  15     1217.55     1307.64      5.62 o 
  -1   1  15     1802.15     1927.10      7.43 o 
   0   1  15        1.07        2.75      0.49 o 
   1   1  15      318.74      299.98      2.02 o 
   2   1  15       65.56       60.76      0.67 o 
   3   1  15      233.85      231.50      1.19 o 
   4   1  15      825.21      828.19      2.82 o 
   5   1  15      432.84      389.94      2.46 o 
   6   1  15      544.13      534.30      2.12 o 
   7   1  15      302.04      316.41      2.21 o 
   8   1  15       85.28       99.43      1.70 o 
   9   1  15      107.66      108.19      1.87 o 
  10   1  15        0.94        0.81      1.55 o 
  11   1  15        1.64        0.28      1.88 o 
  12   1  15       68.54       65.44      2.33 o 
 -14   2  15      115.98      119.10      3.63 o 
 -13   2  15       63.79       54.07      2.57 o 
 -12   2  15      355.77      351.56      3.92 o 
 -11   2  15      309.85      331.19      3.42 o 
 -10   2  15       49.51       35.53      2.02 o 
  -9   2  15      929.34      906.97      7.73 o 
  -8   2  15       41.61       53.89      1.07 o 
  -7   2  15       52.92       55.77      0.98 o 
  -6   2  15       59.31       51.71      1.18 o 
  -5   2  15     1051.19     1102.76      5.34 o 
  -4   2  15        3.29        1.33      0.71 o 
  -3   2  15       60.98       76.86      0.97 o 
  -2   2  15      563.78      530.98      2.18 o 
  -1   2  15       21.45       30.24      1.00 o 
   0   2  15      684.44      747.70      4.94 o 
   1   2  15      404.68      403.12      1.88 o 
   2   2  15       56.41       49.96      0.97 o 
   3   2  15       75.90       63.22      1.13 o 
   4   2  15       53.43       48.96      0.89 o 
   5   2  15       15.56        9.31      0.96 o 
   6   2  15     1446.79     1458.50      8.01 o 
   7   2  15      130.26       96.42      1.29 o 
   8   2  15        0.00        0.64      1.17 o 
   9   2  15       34.28       27.91      1.57 o 
  10   2  15       34.41       26.46      1.93 o 
  11   2  15       72.56       78.25      2.65 o 
 -13   3  15       20.51       18.49      2.72 o 
 -12   3  15      172.22      185.28      3.17 o 
 -11   3  15        0.24       -1.14      2.12 o 
 -10   3  15        5.26        5.09      1.47 o 
  -9   3  15      176.79      174.10      2.57 o 
  -8   3  15       63.98       62.59      1.63 o 
  -7   3  15      121.82      128.89      1.80 o 
  -6   3  15     1573.65     1604.69      6.61 o 
  -5   3  15       21.29       27.13      1.05 o 
  -4   3  15      503.08      553.68      2.35 o 
  -3   3  15       91.48       86.23      0.92 o 
  -2   3  15      710.30      747.47      2.76 o 
  -1   3  15     1214.74     1227.95      5.25 o 
   0   3  15      176.87      202.66      1.71 o 
   1   3  15      435.75      422.41      2.21 o 
   2   3  15      242.73      233.07      2.03 o 
   3   3  15       37.93       43.08      0.91 o 
   4   3  15       57.41       61.18      1.69 o 
   5   3  15      844.23      865.44      6.69 o 
   6   3  15      132.93      132.37      2.52 o 
   7   3  15       56.67       44.95      1.26 o 
   8   3  15       62.20       68.65      2.23 o 
   9   3  15       19.79       14.57      1.94 o 
  10   3  15        0.42        1.82      2.13 o 
 -12   4  15       68.24       56.33      2.89 o 
 -11   4  15       35.35       35.87      2.41 o 
 -10   4  15      133.96      149.61      2.70 o 
  -9   4  15       54.75       49.35      2.01 o 
  -8   4  15       10.58       13.10      1.49 o 
  -7   4  15      713.88      728.06      3.66 o 
  -6   4  15      780.45      798.52      4.64 o 
  -5   4  15      346.78      378.60      1.78 o 
  -4   4  15      135.71      116.43      1.39 o 
  -3   4  15       19.63       15.07      0.85 o 
  -2   4  15      174.62      163.72      1.31 o 
  -1   4  15       45.72       39.76      0.86 o 
   0   4  15      290.30      284.25      2.01 o 
   1   4  15      288.60      277.57      2.57 o 
   2   4  15       10.07        1.89      0.94 o 
   3   4  15      218.28      193.93      1.96 o 
   4   4  15      451.54      457.92      4.08 o 
   5   4  15     1045.76     1028.55      9.11 o 
   6   4  15      157.86      147.73      2.58 o 
   7   4  15      164.35      177.83      3.02 o 
   8   4  15        1.48        1.10      2.56 o 
   9   4  15      121.66      132.93      3.48 o 
 -10   5  15        5.44        3.64      2.10 o 
  -9   5  15       70.63       56.70      2.27 o 
  -8   5  15       11.46       21.46      1.95 o 
  -7   5  15       52.43       47.54      1.99 o 
  -6   5  15       64.25       79.12      2.07 o 
  -5   5  15      300.93      311.64      3.08 o 
  -4   5  15        1.28        0.75      1.11 o 
  -3   5  15      290.45      288.56      2.29 o 
  -2   5  15        0.50        2.21      1.06 o 
  -1   5  15        0.04        0.93      1.10 o 
   0   5  15       70.97       65.32      1.43 o 
   1   5  15       63.39       57.38      1.41 o 
   2   5  15        7.60        3.87      1.52 o 
   3   5  15        9.48        3.73      1.67 o 
   4   5  15       15.38       14.03      1.96 o 
   5   5  15        1.96        0.71      2.99 o 
   6   5  15       52.78       38.50      3.36 o 
   7   5  15       13.94       14.35      2.81 o 
  -6   6  15      174.08      195.65      3.46 o 
  -5   6  15       26.34       28.38      2.79 o 
  -4   6  15       78.57       77.29      2.99 o 
  -3   6  15       95.60      105.52      3.43 o 
  -2   6  15        1.69       -1.90      2.17 o 
  -1   6  15        3.07        2.18      2.24 o 
   0   6  15        8.11       10.00      2.14 o 
   1   6  15      239.62      273.76      4.00 o 
   2   6  15        1.66       -0.78      2.35 o 
   3   6  15       32.56       33.24      2.88 o 
   4   6  15        0.46       -1.36      2.81 o 
 -14   0  16        3.44        0.29      3.17 o 
 -12   0  16        3.02       -0.67      2.54 o 
 -10   0  16       10.51       12.21      1.59 o 
  -8   0  16      391.01      440.77      3.86 o 
  -6   0  16      198.75      202.89      4.63 o 
  -4   0  16     1647.59     1822.57     14.27 o 
  -2   0  16        6.88       18.55      1.09 o 
   0   0  16        4.06        9.08      0.76 o 
   2   0  16       70.82       57.33      0.91 o 
   4   0  16        2.96        3.75      0.51 o 
   6   0  16     1152.28     1115.74      5.94 o 
   8   0  16     1827.66     1870.96     11.76 o 
  10   0  16      107.35       92.34      2.72 o 
 -14   1  16       94.18       90.16      3.24 o 
 -13   1  16        9.03        9.40      2.09 o 
 -12   1  16      149.82      151.09      3.00 o 
 -11   1  16       50.81       32.90      1.66 o 
 -10   1  16       59.64       61.92      1.79 o 
  -9   1  16      701.21      684.82      6.98 o 
  -8   1  16      353.43      361.37      4.94 o 
  -7   1  16     2349.07     2344.45     16.15 o 
  -6   1  16      221.93      226.19      2.48 o 
  -5   1  16       10.82       17.47      0.84 o 
  -4   1  16     2070.09     2089.83     10.31 o 
  -3   1  16     1128.58     1087.81      8.02 o 
  -2   1  16      330.55      272.89      3.21 o 
  -1   1  16      291.68      309.57      2.40 o 
   0   1  16      951.60      958.15      5.34 o 
   1   1  16       67.94       75.15      1.39 o 
   2   1  16      174.26      186.67      1.19 o 
   3   1  16      158.03      130.25      0.95 o 
   4   1  16      427.82      411.42      1.83 o 
   5   1  16       80.86       64.15      1.03 o 
   6   1  16      188.59      177.20      1.63 o 
   7   1  16        7.94        4.62      0.88 o 
   8   1  16      202.10      188.46      1.78 o 
   9   1  16        9.00        4.34      1.30 o 
  10   1  16       63.44       62.39      1.70 o 
  11   1  16       11.86       10.70      1.91 o 
 -14   2  16        3.35        3.58      3.04 o 
 -13   2  16       21.86       25.58      2.89 o 
 -12   2  16      247.39      265.20      4.07 o 
 -11   2  16      503.99      522.17      7.01 o 
 -10   2  16      192.99      208.00      2.60 o 
  -9   2  16      681.03      698.29      7.14 o 
  -8   2  16     1174.05     1199.87      8.13 o 
  -7   2  16        3.43        1.78      0.59 o 
  -6   2  16      850.51      877.71      7.13 o 
  -5   2  16        4.26        6.45      0.89 o 
  -4   2  16      362.94      361.31      1.67 o 
  -3   2  16     1252.61     1260.71      6.92 o 
  -2   2  16      358.35      392.24      2.17 o 
  -1   2  16        0.04        0.65      0.58 o 
   0   2  16       38.26       40.60      0.67 o 
   1   2  16      104.60       82.88      1.08 o 
   2   2  16        3.07        2.50      0.58 o 
   3   2  16        2.23        3.86      0.89 o 
   4   2  16        2.94        3.46      0.68 o 
   5   2  16       68.49       65.01      1.88 o 
   6   2  16      452.04      478.17      2.74 o 
   7   2  16       89.51       88.80      1.41 o 
   8   2  16      274.05      267.58      2.73 o 
   9   2  16       94.93      108.75      2.23 o 
  10   2  16       94.13       93.51      2.32 o 
  11   2  16      210.08      206.96      4.10 o 
 -13   3  16      508.76      549.17      5.20 o 
 -12   3  16      299.28      322.69      4.16 o 
 -11   3  16       45.90       49.70      2.49 o 
 -10   3  16       69.84       59.13      1.84 o 
  -9   3  16      427.59      427.22      3.46 o 
  -8   3  16       99.78       89.34      1.87 o 
  -7   3  16       26.76       18.87      1.14 o 
  -6   3  16       65.99       55.10      1.20 o 
  -5   3  16     1099.24     1094.66      5.69 o 
  -4   3  16      257.26      252.84      1.89 o 
  -3   3  16        7.39        8.70      0.71 o 
  -2   3  16        3.66        6.06      0.61 o 
  -1   3  16      634.54      685.07      3.36 o 
   0   3  16      282.41      276.18      2.21 o 
   1   3  16     1194.17     1156.55      4.39 o 
   2   3  16       15.36       13.59      0.65 o 
   3   3  16      128.95      125.86      2.48 o 
   4   3  16       80.90       75.19      2.44 o 
   5   3  16      510.04      528.32      4.79 o 
   6   3  16       45.62       51.02      0.95 o 
   7   3  16       60.91       50.71      1.63 o 
   8   3  16       61.72       64.34      2.27 o 
   9   3  16       85.76       77.95      2.41 o 
  10   3  16       52.83       47.68      2.53 o 
 -11   4  16       40.49       40.44      2.67 o 
 -10   4  16       10.10        3.12      1.88 o 
  -9   4  16       41.73       34.01      1.96 o 
  -8   4  16        3.55        0.40      1.68 o 
  -7   4  16      191.80      186.59      1.99 o 
  -6   4  16      179.73      166.81      2.53 o 
  -5   4  16       69.97       64.47      1.12 o 
  -4   4  16      601.59      604.48      3.13 o 
  -3   4  16       67.96       73.43      1.07 o 
  -2   4  16      400.73      391.97      2.06 o 
  -1   4  16     1477.96     1542.59      7.03 o 
   0   4  16      512.80      495.66      2.21 o 
   1   4  16       54.06       41.34      1.07 o 
   2   4  16        4.72        2.30      1.12 o 
   3   4  16      207.59      215.63      2.76 o 
   4   4  16       61.96       60.96      2.07 o 
   5   4  16        3.21        3.51      1.19 o 
   6   4  16       76.33       74.44      3.77 o 
   7   4  16       13.53       18.36      2.47 o 
   8   4  16       30.98       35.64      2.84 o 
   9   4  16        8.20        6.57      2.77 o 
  -9   5  16       62.75       57.92      2.29 o 
  -8   5  16       65.89       65.96      2.23 o 
  -7   5  16       83.25       82.52      2.31 o 
  -6   5  16       51.24       51.24      1.99 o 
  -5   5  16        6.16        5.34      1.29 o 
  -4   5  16       42.65       38.78      1.50 o 
  -3   5  16       54.74       61.18      1.43 o 
  -2   5  16      110.64      104.01      1.58 o 
  -1   5  16      242.20      227.40      1.91 o 
   0   5  16      125.60      136.61      1.92 o 
   1   5  16       44.74       39.79      2.04 o 
   2   5  16        1.35       -1.81      1.81 o 
   3   5  16      148.72      151.70      2.39 o 
   4   5  16        3.34        0.94      2.42 o 
   5   5  16       31.05       37.98      2.85 o 
   6   5  16        0.51        2.12      3.14 o 
   7   5  16       42.68       40.54      3.14 o 
  -6   6  16       19.15       15.12      2.60 o 
  -5   6  16       54.17       50.93      2.99 o 
  -4   6  16       15.65       15.87      2.67 o 
  -3   6  16       61.48       78.83      3.00 o 
  -2   6  16        0.00       -1.72      2.39 o 
  -1   6  16       76.15       58.14      2.67 o 
   0   6  16       17.84       21.28      2.08 o 
   1   6  16       42.04       42.58      2.40 o 
   2   6  16        7.03        4.21      2.74 o 
   3   6  16        3.12        3.23      2.84 o 
 -13   0  17        0.21       -1.30      2.67 o 
 -11   0  17      737.27      789.86      7.07 o 
  -9   0  17       17.17       18.41      2.02 o 
  -7   0  17      470.24      501.17      6.88 o 
  -5   0  17      138.96      147.63      2.26 o 
  -3   0  17     6021.52     6092.85     43.87 o 
  -1   0  17       50.01       17.30      0.94 o 
   1   0  17      396.48      375.73      4.35 o 
   3   0  17       32.68       24.81      0.75 o 
   5   0  17     2054.65     2039.94      9.43 o 
   7   0  17      857.03      906.76      6.67 o 
   9   0  17      130.12      115.29      2.46 o 
  11   0  17      185.35      201.75      4.73 o 
 -14   1  17       30.81       28.94      2.89 o 
 -13   1  17       31.79       25.67      2.13 o 
 -12   1  17      180.46      185.73      2.94 o 
 -11   1  17        6.60        1.51      1.73 o 
 -10   1  17      164.64      161.38      2.66 o 
  -9   1  17      174.53      160.94      2.30 o 
  -8   1  17      136.47      135.08      3.61 o 
  -7   1  17      143.50      158.12      3.07 o 
  -6   1  17        4.10        9.35      0.81 o 
  -5   1  17      300.75      282.41      2.06 o 
  -4   1  17       14.19       13.31      0.81 o 
  -3   1  17      179.40      220.96      3.37 o 
  -2   1  17       31.76       52.33      1.04 o 
  -1   1  17      187.38      169.66      1.96 o 
   0   1  17        0.02        3.54      0.55 o 
   1   1  17     2202.88     2188.21     11.69 o 
   2   1  17       25.22       17.78      0.50 o 
   3   1  17      132.77      151.42      1.06 o 
   4   1  17        0.06        0.46      0.64 o 
   5   1  17      537.12      512.18      2.59 o 
   6   1  17      923.66      963.26      4.91 o 
   7   1  17       61.04       61.28      1.07 o 
   8   1  17        7.87        6.72      1.18 o 
   9   1  17       10.87        7.00      1.34 o 
  10   1  17       28.21       30.94      1.88 o 
  11   1  17       26.15       22.88      1.99 o 
 -13   2  17       64.41       66.15      3.16 o 
 -12   2  17       44.74       49.43      2.97 o 
 -11   2  17        9.22        8.58      1.78 o 
 -10   2  17       92.86       74.46      1.66 o 
  -9   2  17     1263.43     1255.72      6.54 o 
  -8   2  17       21.70       14.69      1.36 o 
  -7   2  17      496.07      515.75      4.44 o 
  -6   2  17      981.21      993.14      5.68 o 
  -5   2  17      173.85      163.86      1.94 o 
  -4   2  17       43.80       36.31      1.01 o 
  -3   2  17        0.90        9.77      0.81 o 
  -2   2  17      166.74      137.40      1.34 o 
  -1   2  17       90.84       68.68      0.88 o 
   0   2  17        0.17        0.27      0.51 o 
   1   2  17      317.63      323.24      1.57 o 
   2   2  17        5.71        3.65      0.63 o 
   3   2  17      140.72      135.22      1.47 o 
   4   2  17      511.92      504.94      3.83 o 
   5   2  17        0.03        2.04      1.27 o 
   6   2  17      707.24      721.12      6.10 o 
   7   2  17     1479.27     1483.35      6.95 o 
   8   2  17        8.04        5.73      1.66 o 
   9   2  17        0.03       -0.45      1.67 o 
  10   2  17       26.14       29.90      2.10 o 
 -13   3  17      295.14      328.81      4.17 o 
 -12   3  17       90.97       88.34      2.98 o 
 -11   3  17       15.03        9.91      2.28 o 
 -10   3  17       11.31        3.86      1.60 o 
  -9   3  17       24.26       15.09      1.64 o 
  -8   3  17       21.97       14.89      1.15 o 
  -7   3  17      203.50      192.14      3.02 o 
  -6   3  17       32.12       30.25      0.92 o 
  -5   3  17      267.80      268.96      1.98 o 
  -4   3  17      153.80      151.29      1.18 o 
  -3   3  17      551.07      513.55      2.35 o 
  -2   3  17      250.33      241.53      1.38 o 
  -1   3  17      515.18      504.88      3.34 o 
   0   3  17      119.10       87.14      1.38 o 
   1   3  17      223.40      200.93      2.01 o 
   2   3  17       50.88       30.53      0.83 o 
   3   3  17      930.80      942.99      4.27 o 
   4   3  17      353.09      333.74      3.89 o 
   5   3  17        0.00        1.98      1.40 o 
   6   3  17      182.19      189.05      3.15 o 
   7   3  17        5.78       -0.34      1.91 o 
   8   3  17      234.91      222.51      3.23 o 
   9   3  17       17.56        8.39      2.10 o 
  10   3  17       99.84      103.82      3.34 o 
 -11   4  17      120.46      124.17      3.12 o 
 -10   4  17        0.02       -1.90      1.90 o 
  -9   4  17       84.86       92.23      2.18 o 
  -8   4  17      174.92      168.19      2.35 o 
  -7   4  17      124.44      145.79      2.03 o 
  -6   4  17      241.33      251.50      2.87 o 
  -5   4  17       88.15       87.96      1.21 o 
  -4   4  17       33.91       22.80      0.95 o 
  -3   4  17      254.34      282.06      2.06 o 
  -2   4  17        3.03        6.18      0.88 o 
  -1   4  17       98.63       96.79      1.34 o 
   0   4  17       51.81       44.11      1.15 o 
   1   4  17       61.76       57.32      1.13 o 
   2   4  17      238.60      230.51      2.67 o 
   3   4  17        4.95        2.44      0.89 o 
   4   4  17        9.56        9.16      1.61 o 
   5   4  17        5.00        7.02      2.70 o 
   6   4  17        7.03        4.48      2.28 o 
   7   4  17       52.00       45.33      3.02 o 
   8   4  17       58.24       53.58      2.98 o 
  -9   5  17        0.98       -1.23      1.88 o 
  -8   5  17        0.97       -0.56      1.91 o 
  -7   5  17      104.63       99.49      2.27 o 
  -6   5  17       22.76       27.41      1.76 o 
  -5   5  17      336.35      353.87      2.51 o 
  -4   5  17       77.78       62.48      1.63 o 
  -3   5  17      196.32      199.05      2.30 o 
  -2   5  17      121.77       92.17      1.79 o 
  -1   5  17       88.95       86.70      2.53 o 
   0   5  17      279.22      306.35      4.49 o 
   1   5  17       35.80       33.19      2.02 o 
   2   5  17       25.25       11.45      1.85 o 
   3   5  17      107.39      118.55      2.27 o 
   4   5  17       31.02       19.79      2.60 o 
   5   5  17      292.87      308.74      5.53 o 
   6   5  17      111.57       94.40      3.48 o 
  -5   6  17       48.07       51.51      3.02 o 
  -4   6  17        6.77        8.46      2.66 o 
  -3   6  17      236.98      245.13      3.80 o 
  -2   6  17        5.52        5.89      2.12 o 
  -1   6  17       47.66       40.31      2.55 o 
   0   6  17        2.18        2.16      2.18 o 
   1   6  17        7.50       13.07      2.54 o 
   2   6  17        5.77        1.97      2.77 o 
   3   6  17      137.05      154.89      4.38 o 
 -14   0  18       90.73       82.58      4.30 o 
 -12   0  18        6.21        4.79      2.49 o 
 -10   0  18     2445.68     2570.94     14.77 o 
  -8   0  18       75.23       53.00      2.13 o 
  -6   0  18      242.93      280.45      4.37 o 
  -4   0  18     2690.25     2826.78     34.10 o 
  -2   0  18     5188.30     5315.34     18.28 o 
   0   0  18       63.05       84.44      1.03 o 
   2   0  18     2071.44     2206.74     12.14 o 
   4   0  18      999.85      989.19      7.54 o 
   6   0  18      182.62      172.82      3.10 o 
   8   0  18     1338.45     1292.25      6.25 o 
  10   0  18       77.34       71.63      3.24 o 
 -14   1  18       43.50       37.64      2.74 o 
 -13   1  18       71.52       66.20      2.79 o 
 -12   1  18       72.35       69.09      2.32 o 
 -11   1  18        3.12        1.36      1.74 o 
 -10   1  18      264.77      251.71      3.67 o 
  -9   1  18        0.80       -0.97      0.97 o 
  -8   1  18      103.76       88.29      1.50 o 
  -7   1  18      453.05      413.84      3.11 o 
  -6   1  18      364.91      405.25      2.95 o 
  -5   1  18      184.03      173.11      2.10 o 
  -4   1  18      141.51      162.44      1.67 o 
  -3   1  18     2174.58     2170.51     10.74 o 
  -2   1  18      511.46      461.51      3.06 o 
  -1   1  18      385.64      356.31      2.92 o 
   0   1  18        0.82        0.46      0.40 o 
   1   1  18       48.38       60.11      1.28 o 
   2   1  18       41.59       40.41      1.27 o 
   3   1  18      159.70      158.05      1.21 o 
   4   1  18       41.56       39.08      1.00 o 
   5   1  18      450.13      410.44      2.51 o 
   6   1  18        1.76        3.22      1.15 o 
   7   1  18     1315.11     1347.15      8.58 o 
   8   1  18       89.98       73.33      1.42 o 
   9   1  18       13.21        9.72      1.61 o 
  10   1  18       53.21       48.91      1.96 o 
  11   1  18       24.32       18.43      2.34 o 
 -13   2  18      115.14      122.02      3.79 o 
 -12   2  18       60.92       48.32      2.54 o 
 -11   2  18       14.93       13.21      1.74 o 
 -10   2  18       61.79       51.92      1.57 o 
  -9   2  18       93.14       86.92      2.22 o 
  -8   2  18      407.97      408.55      3.75 o 
  -7   2  18      534.38      529.29      3.15 o 
  -6   2  18       96.23       92.18      1.94 o 
  -5   2  18      377.59      377.26      2.61 o 
  -4   2  18      137.21      129.38      1.31 o 
  -3   2  18       19.21       21.66      0.94 o 
  -2   2  18     1539.24     1521.45      8.19 o 
  -1   2  18     1058.83     1091.28      4.28 o 
   0   2  18       16.46        7.53      0.55 o 
   1   2  18      471.53      457.39      4.14 o 
   2   2  18      346.34      336.33      3.00 o 
   3   2  18        1.35        3.74      0.80 o 
   4   2  18     1220.60     1225.96      7.68 o 
   5   2  18     1215.75     1307.25      8.86 o 
   6   2  18       41.70       33.08      1.43 o 
   7   2  18      507.28      601.51      5.98 o 
   8   2  18       44.37       32.83      1.86 o 
   9   2  18        0.04       -0.03      1.93 o 
  10   2  18       23.50       12.91      2.08 o 
 -12   3  18        4.58        3.75      2.64 o 
 -11   3  18      153.30      153.23      3.09 o 
 -10   3  18        6.01        2.61      1.68 o 
  -9   3  18      223.08      192.27      5.64 o 
  -8   3  18       81.92       64.80      2.63 o 
  -7   3  18      132.66      131.29      1.89 o 
  -6   3  18       49.69       33.92      1.51 o 
  -5   3  18      976.02      978.94      4.91 o 
  -4   3  18       33.73       34.16      0.89 o 
  -3   3  18      877.46      911.02      4.12 o 
  -2   3  18      140.23      142.43      1.73 o 
  -1   3  18     1160.28     1201.59      4.51 o 
   0   3  18       12.12        8.34      0.90 o 
   1   3  18      354.92      333.14      2.40 o 
   2   3  18       32.41       26.11      1.81 o 
   3   3  18      833.13      825.71      6.97 o 
   4   3  18      847.33      852.09      5.47 o 
   5   3  18     1299.79     1300.63     13.20 o 
   6   3  18      197.37      206.41      3.05 o 
   7   3  18      201.64      212.33      3.90 o 
   8   3  18        0.32        1.00      2.00 o 
   9   3  18       13.78       13.55      2.18 o 
 -11   4  18        9.41        5.80      2.27 o 
 -10   4  18        0.91       -0.61      1.93 o 
  -9   4  18      116.04      102.73      2.29 o 
  -8   4  18        6.71        7.50      1.72 o 
  -7   4  18       49.37       49.29      1.79 o 
  -6   4  18      576.27      588.78      3.36 o 
  -5   4  18        2.79        2.46      0.91 o 
  -4   4  18      262.88      244.57      1.51 o 
  -3   4  18        8.27        7.14      0.84 o 
  -2   4  18     1694.13     1856.90      7.20 o 
  -1   4  18       30.67       25.03      1.14 o 
   0   4  18      110.69       85.68      1.38 o 
   1   4  18      193.79      199.82      2.23 o 
   2   4  18      375.07      383.96      2.61 o 
   3   4  18      462.99      509.01      3.86 o 
   4   4  18       17.72       10.15      2.41 o 
   5   4  18       86.70       70.12      3.04 o 
   6   4  18       15.33        4.99      2.32 o 
   7   4  18      103.03      108.37      3.58 o 
   8   4  18        8.71       10.73      2.93 o 
  -9   5  18       12.43        8.21      2.00 o 
  -8   5  18       21.29       18.81      2.04 o 
  -7   5  18        0.93        0.46      1.78 o 
  -6   5  18       61.58       58.16      2.06 o 
  -5   5  18       30.65       29.27      1.74 o 
  -4   5  18       14.20       13.47      1.57 o 
  -3   5  18       55.05       64.04      2.01 o 
  -2   5  18       97.73      108.95      2.11 o 
  -1   5  18      244.28      299.56      2.77 o 
   0   5  18      309.04      330.36      3.26 o 
   1   5  18       29.09       26.00      1.95 o 
   2   5  18       24.66       22.73      1.84 o 
   3   5  18        2.88       -0.07      2.02 o 
   4   5  18       85.96       93.50      3.18 o 
   5   5  18       90.41       64.60      3.09 o 
   6   5  18       47.50       44.72      3.25 o 
  -5   6  18        0.45       -0.97      2.72 o 
  -4   6  18       53.98       48.27      3.02 o 
  -3   6  18       14.99       14.24      2.61 o 
  -2   6  18        0.13       -0.14      2.15 o 
  -1   6  18        0.97        3.06      2.37 o 
   0   6  18       90.53       97.96      2.73 o 
   1   6  18       18.17       16.35      2.83 o 
   2   6  18        9.46        4.80      3.03 o 
 -13   0  19        4.66        3.62      2.80 o 
 -11   0  19      293.96      291.48      9.51 o 
  -9   0  19     1082.92     1037.29      9.79 o 
  -7   0  19      122.29      127.05      3.12 o 
  -5   0  19     3310.36     3465.63     33.63 o 
  -3   0  19        5.80        9.66      1.26 o 
  -1   0  19     1323.48     1209.69     11.70 o 
   1   0  19     2255.89     2393.66     13.31 o 
   3   0  19       71.19       82.38      1.41 o 
   5   0  19        1.42       -0.46      0.52 o 
   7   0  19     1537.57     1612.69      6.21 o 
   9   0  19      202.70      227.21      3.54 o 
 -14   1  19      191.10      194.99      3.86 o 
 -13   1  19      135.77      145.11      3.52 o 
 -12   1  19        5.27        6.62      2.35 o 
 -11   1  19      733.65      758.10      7.96 o 
 -10   1  19      134.87      127.83      2.92 o 
  -9   1  19      117.11      103.44      2.60 o 
  -8   1  19      164.17      150.94      2.71 o 
  -7   1  19       35.28       34.23      1.00 o 
  -6   1  19      150.56      162.11      1.90 o 
  -5   1  19      305.70      347.12      3.25 o 
  -4   1  19      523.17      493.19      4.11 o 
  -3   1  19      382.98      421.62      4.27 o 
  -2   1  19      191.11      210.28      2.64 o 
  -1   1  19      300.26      321.77      3.25 o 
   0   1  19       10.00       13.47      0.54 o 
   1   1  19      148.91      123.46      1.05 o 
   2   1  19     1656.28     1726.46      7.33 o 
   3   1  19        3.35        4.65      0.67 o 
   4   1  19        5.61        0.81      0.69 o 
   5   1  19        8.82        5.22      0.90 o 
   6   1  19        1.74        3.26      0.84 o 
   7   1  19      828.30      830.79      5.52 o 
   8   1  19      284.34      327.31      2.80 o 
   9   1  19      166.66      156.37      2.26 o 
  10   1  19       97.05       94.02      2.38 o 
 -13   2  19        5.07        1.24      2.90 o 
 -12   2  19       84.75       83.81      3.02 o 
 -11   2  19        4.42        1.78      2.42 o 
 -10   2  19       59.24       45.71      2.03 o 
  -9   2  19      121.15      139.03      2.00 o 
  -8   2  19      734.39      735.01      3.40 o 
  -7   2  19       94.40      104.78      1.73 o 
  -6   2  19       42.80       34.18      1.33 o 
  -5   2  19      371.02      375.12      2.49 o 
  -4   2  19      106.23       77.87      1.31 o 
  -3   2  19     1996.18     1948.34      9.58 o 
  -2   2  19      360.28      388.77      3.64 o 
  -1   2  19      138.80      158.64      1.20 o 
   0   2  19      412.57      419.64      2.56 o 
   1   2  19     1265.67     1206.66      6.96 o 
   2   2  19       29.19       20.14      0.85 o 
   3   2  19      959.94      958.04      6.78 o 
   4   2  19        1.25        4.62      1.08 o 
   5   2  19      190.50      195.02      2.54 o 
   6   2  19        3.10        2.37      0.85 o 
   7   2  19      432.78      441.06      4.81 o 
   8   2  19        4.26        2.86      1.67 o 
   9   2  19       49.43       36.39      2.07 o 
  10   2  19        0.00        0.18      2.06 o 
 -12   3  19       39.11       25.45      2.74 o 
 -11   3  19       84.73       71.34      2.64 o 
 -10   3  19      183.96      183.70      3.97 o 
  -9   3  19       73.67       68.25      2.02 o 
  -8   3  19       81.21       89.27      2.59 o 
  -7   3  19      876.91      855.41      6.45 o 
  -6   3  19       86.88       81.74      1.77 o 
  -5   3  19     1279.76     1284.27      6.04 o 
  -4   3  19      613.54      619.55      3.32 o 
  -3   3  19        3.24        3.74      0.66 o 
  -2   3  19     1140.97     1089.30      5.11 o 
  -1   3  19        7.79       10.09      0.84 o 
   0   3  19      153.59      145.91      1.63 o 
   1   3  19        1.41       -0.33      0.81 o 
   2   3  19     2068.48     2101.30      8.70 o 
   3   3  19      452.96      441.98      4.96 o 
   4   3  19      136.11      119.66      2.46 o 
   5   3  19      657.00      654.07      5.63 o 
   6   3  19      430.84      474.46      5.24 o 
   7   3  19        0.23        0.78      1.91 o 
   8   3  19        1.05       -0.17      2.01 o 
   9   3  19       27.61       24.85      2.46 o 
 -11   4  19        3.46        2.05      2.26 o 
 -10   4  19       56.05       51.74      2.15 o 
  -9   4  19      164.36      189.17      2.77 o 
  -8   4  19      164.91      165.82      2.38 o 
  -7   4  19      335.73      345.53      2.95 o 
  -6   4  19       35.24       30.16      1.39 o 
  -5   4  19      166.50      182.12      2.35 o 
  -4   4  19        3.45        6.13      1.06 o 
  -3   4  19      469.63      454.17      3.37 o 
  -2   4  19       31.34       26.82      1.07 o 
  -1   4  19        3.63        2.85      1.01 o 
   0   4  19       31.70       25.27      1.10 o 
   1   4  19      184.37      189.40      2.08 o 
   2   4  19      331.84      343.40      3.56 o 
   3   4  19        4.57        4.96      1.14 o 
   4   4  19       84.42       87.91      3.05 o 
   5   4  19      199.04      218.45      4.29 o 
   6   4  19        5.21        2.86      2.39 o 
   7   4  19        0.16        0.49      2.84 o 
  -8   5  19      113.12      117.01      2.51 o 
  -7   5  19        1.01       -1.35      1.81 o 
  -6   5  19      150.75      143.63      2.62 o 
  -5   5  19      149.84      153.59      2.45 o 
  -4   5  19      123.60      142.11      2.16 o 
  -3   5  19       64.70       55.44      2.00 o 
  -2   5  19       61.49       72.59      1.99 o 
  -1   5  19        1.01        1.69      1.53 o 
   0   5  19      174.04      162.38      3.35 o 
   1   5  19       37.40       39.25      2.02 o 
   2   5  19        9.70        5.85      1.99 o 
   3   5  19        0.37       -2.15      2.15 o 
   4   5  19       35.60       29.78      2.89 o 
   5   5  19        0.06        0.63      2.90 o 
  -4   6  19      301.07      321.15      4.25 o 
  -3   6  19        1.89        1.10      2.97 o 
  -2   6  19       29.42       29.48      2.60 o 
  -1   6  19       85.98       83.44      2.68 o 
   0   6  19       46.64       47.47      2.84 o 
   1   6  19      108.06      114.15      3.88 o 
 -14   0  20      340.46      391.27      6.92 o 
 -12   0  20       16.41       12.24      2.61 o 
 -10   0  20      113.52      110.37     13.60 o 
  -8   0  20      685.78      682.86      7.88 o 
  -6   0  20        3.27        3.35      1.45 o 
  -4   0  20     1064.61     1117.38      5.65 o 
  -2   0  20      117.18      103.79      1.57 o 
   0   0  20     3216.27     3183.64     21.58 o 
   2   0  20       52.74       30.77      0.91 o 
   4   0  20     1085.31     1103.55      6.04 o 
   6   0  20       31.49       17.70      1.17 o 
   8   0  20        5.47        5.45      1.66 o 
  10   0  20       58.89       48.53      3.19 o 
 -13   1  20        0.70        2.26      2.62 o 
 -12   1  20       23.85       19.12      2.53 o 
 -11   1  20        1.39        2.45      1.65 o 
 -10   1  20       13.25       11.46      1.44 o 
  -9   1  20       22.66       17.28      1.09 o 
  -8   1  20      313.47      308.69      2.28 o 
  -7   1  20      165.24      182.35      2.37 o 
  -6   1  20       21.53       21.74      1.11 o 
  -5   1  20       18.22       17.52      0.92 o 
  -4   1  20      272.30      337.03      2.47 o 
  -3   1  20      374.35      366.51      3.32 o 
  -2   1  20      534.12      502.98      3.65 o 
  -1   1  20        5.00       11.01      0.53 o 
   0   1  20      711.89      691.86      4.21 o 
   1   1  20      144.88      142.14      1.90 o 
   2   1  20       95.25      115.98      1.52 o 
   3   1  20      320.46      301.48      1.77 o 
   4   1  20        7.73        5.47      0.70 o 
   5   1  20      430.51      433.79      2.04 o 
   6   1  20      511.08      532.76      4.74 o 
   7   1  20        3.79        4.84      1.30 o 
   8   1  20        0.42        2.93      1.50 o 
   9   1  20       49.86       57.38      2.19 o 
  10   1  20      121.72      113.79      2.82 o 
 -13   2  20       19.87       21.52      2.97 o 
 -12   2  20      606.33      642.15     10.53 o 
 -11   2  20      151.86      152.26      3.65 o 
 -10   2  20       32.92       25.07      1.89 o 
  -9   2  20        7.41        5.75      1.62 o 
  -8   2  20       52.78       57.63      1.74 o 
  -7   2  20       26.41       17.56      1.41 o 
  -6   2  20      369.01      378.36      2.52 o 
  -5   2  20       26.41       23.87      1.19 o 
  -4   2  20      112.93      111.58      1.36 o 
  -3   2  20      845.33      853.11      4.88 o 
  -2   2  20     1740.66     1720.25      7.67 o 
  -1   2  20        2.55        1.37      0.64 o 
   0   2  20     2659.76     2773.41     12.26 o 
   1   2  20       79.28       88.75      2.02 o 
   2   2  20      303.40      297.61      3.03 o 
   3   2  20       14.32        9.78      1.03 o 
   4   2  20       15.33        8.27      1.03 o 
   5   2  20       79.55       87.36      1.55 o 
   6   2  20      284.67      290.35      2.37 o 
   7   2  20      366.79      381.76      3.12 o 
   8   2  20        0.27        0.77      1.82 o 
   9   2  20       37.11       26.24      2.07 o 
 -12   3  20       84.81       75.80      3.00 o 
 -11   3  20       79.46       64.97      2.63 o 
 -10   3  20       99.51      108.23      2.27 o 
  -9   3  20      176.95      165.14      2.54 o 
  -8   3  20        0.01        0.20      1.65 o 
  -7   3  20     1543.07     1604.01     11.29 o 
  -6   3  20      662.61      653.42      5.64 o 
  -5   3  20      205.81      206.08      1.76 o 
  -4   3  20        2.20        1.37      0.87 o 
  -3   3  20       26.00       28.36      1.01 o 
  -2   3  20      140.28      136.21      1.15 o 
  -1   3  20      243.63      250.75      2.41 o 
   0   3  20      284.74      264.08      2.74 o 
   1   3  20       29.94       22.68      1.15 o 
   2   3  20       33.52       30.03      2.35 o 
   3   3  20      589.17      611.97      3.43 o 
   4   3  20      286.43      267.90      3.05 o 
   5   3  20       26.28       13.87      1.90 o 
   6   3  20      103.46       92.45      2.47 o 
   7   3  20       48.44       46.70      2.43 o 
   8   3  20       12.36       16.28      2.19 o 
 -10   4  20       52.35       46.93      2.33 o 
  -9   4  20      330.63      348.55      4.04 o 
  -8   4  20        4.80        4.94      1.74 o 
  -7   4  20      348.92      374.36      4.03 o 
  -6   4  20       11.33       10.20      1.48 o 
  -5   4  20      450.27      443.58      2.70 o 
  -4   4  20       33.49       36.71      1.24 o 
  -3   4  20       30.56       26.17      1.21 o 
  -2   4  20      169.59      150.70      2.36 o 
  -1   4  20       42.41       26.81      1.22 o 
   0   4  20        4.81        3.11      1.10 o 
   1   4  20       14.51        6.69      1.55 o 
   2   4  20      434.03      438.44      4.64 o 
   3   4  20        5.44        1.36      2.11 o 
   4   4  20      260.57      282.37      4.00 o 
   5   4  20      626.59      657.01      9.41 o 
   6   4  20      188.42      203.98      5.88 o 
   7   4  20       10.39        4.10      2.67 o 
  -8   5  20       31.00       26.61      2.19 o 
  -7   5  20       43.32       42.72      2.29 o 
  -6   5  20       27.88       29.15      2.13 o 
  -5   5  20       11.21       10.04      1.83 o 
  -4   5  20       77.05       69.22      2.02 o 
  -3   5  20        0.12        1.97      1.75 o 
  -2   5  20       34.69       23.84      1.80 o 
  -1   5  20        6.11        6.31      1.91 o 
   0   5  20        9.34        6.58      2.07 o 
   1   5  20       47.18       47.49      2.53 o 
   2   5  20       20.00       20.49      2.23 o 
   3   5  20        2.83        1.58      2.20 o 
   4   5  20       83.03       80.58      3.40 o 
   5   5  20       11.21        7.19      2.96 o 
  -2   6  20       84.16       75.06      3.28 o 
  -1   6  20      116.22      124.98      2.94 o 
 -13   0  21       88.54       94.72      4.65 o 
 -11   0  21      129.42      133.99      4.49 o 
  -9   0  21      614.77      596.73      7.83 o 
  -7   0  21     1850.71     1929.55      7.84 o 
  -5   0  21      525.86      461.01      7.59 o 
  -3   0  21       37.29       37.71      1.33 o 
  -1   0  21        1.49        1.24      0.92 o 
   1   0  21      172.55      183.35      2.03 o 
   3   0  21       46.57       39.20      1.38 o 
   5   0  21       41.62       29.27      1.76 o 
   7   0  21      451.37      404.92      4.06 o 
   9   0  21        8.44        7.05      2.68 o 
 -13   1  21       47.47       47.67      3.45 o 
 -12   1  21      557.40      659.22      6.28 o 
 -11   1  21        1.20        2.42      2.55 o 
 -10   1  21      100.98      100.36      2.37 o 
  -9   1  21      188.64      205.74      2.37 o 
  -8   1  21       79.70       75.90      1.31 o 
  -7   1  21      335.91      350.10      2.77 o 
  -6   1  21      182.66      182.73      2.65 o 
  -5   1  21      205.29      219.93      2.63 o 
  -4   1  21        4.62       10.77      0.93 o 
  -3   1  21      705.15      695.41      6.42 o 
  -2   1  21        0.46        5.55      0.63 o 
  -1   1  21      142.78      125.37      1.60 o 
   0   1  21     1014.57     1011.04      5.19 o 
   1   1  21       27.94       34.22      0.93 o 
   2   1  21        3.53        6.13      0.70 o 
   3   1  21        0.01        1.52      0.73 o 
   4   1  21       70.45       81.75      0.96 o 
   5   1  21       17.95       17.33      1.09 o 
   6   1  21       10.89        6.13      1.37 o 
   7   1  21       38.79       27.77      1.40 o 
   8   1  21      219.16      212.86      3.20 o 
   9   1  21        4.01        2.03      2.07 o 
  10   1  21       38.86       37.09      2.49 o 
 -13   2  21        0.40       -0.33      3.52 o 
 -12   2  21       46.34       52.31      3.32 o 
 -11   2  21      212.45      199.99      3.99 o 
 -10   2  21        9.42        8.62      2.25 o 
  -9   2  21      176.29      178.51      3.37 o 
  -8   2  21      172.97      160.74      2.65 o 
  -7   2  21      312.42      321.24      2.42 o 
  -6   2  21       40.93       30.52      1.51 o 
  -5   2  21      120.63      130.49      1.61 o 
  -4   2  21      288.34      282.76      2.41 o 
  -3   2  21       43.71       33.30      1.09 o 
  -2   2  21      167.26      185.59      2.72 o 
  -1   2  21       41.71       36.58      1.09 o 
   0   2  21      927.50      929.18      4.65 o 
   1   2  21      187.20      182.15      1.99 o 
   2   2  21       11.55       15.75      0.77 o 
   3   2  21      165.30      138.06      2.03 o 
   4   2  21      171.57      152.17      1.96 o 
   5   2  21        6.19        3.44      1.11 o 
   6   2  21        1.39       -0.35      1.35 o 
   7   2  21      240.10      243.45      3.69 o 
   8   2  21       81.32       81.68      2.28 o 
   9   2  21        0.18       -0.79      2.23 o 
 -12   3  21       53.96       56.69      2.91 o 
 -11   3  21        1.62        0.53      2.25 o 
 -10   3  21        0.51       -1.01      2.00 o 
  -9   3  21        4.26        4.91      1.75 o 
  -8   3  21      454.81      454.47      3.41 o 
  -7   3  21       20.23       26.51      2.01 o 
  -6   3  21        0.38        2.59      1.35 o 
  -5   3  21      315.07      287.14      2.25 o 
  -4   3  21       18.04       12.82      0.93 o 
  -3   3  21     2422.04     2452.28     12.24 o 
  -2   3  21      167.04      162.77      1.88 o 
  -1   3  21      315.03      305.96      3.02 o 
   0   3  21      545.83      542.62      4.70 o 
   1   3  21       29.96       19.60      1.27 o 
   2   3  21      119.46      108.75      2.71 o 
   3   3  21       40.87       43.06      2.18 o 
   4   3  21      531.54      586.51      3.58 o 
   5   3  21        0.68        0.46      1.90 o 
   6   3  21      237.97      242.24      4.00 o 
   7   3  21        0.00       -1.23      2.05 o 
   8   3  21        0.71       -0.10      2.17 o 
 -10   4  21       97.84       99.70      2.78 o 
  -9   4  21        0.16        2.52      1.91 o 
  -8   4  21       12.47       10.50      1.77 o 
  -7   4  21        4.61        7.80      1.80 o 
  -6   4  21       37.06       35.77      1.66 o 
  -5   4  21       41.58       46.44      1.60 o 
  -4   4  21      784.51      797.36      5.94 o 
  -3   4  21        3.03        5.13      1.12 o 
  -2   4  21       85.21       93.09      1.94 o 
  -1   4  21        1.12        1.15      1.16 o 
   0   4  21      524.65      556.89      3.76 o 
   1   4  21       16.48        9.21      1.59 o 
   2   4  21        3.79        3.31      1.93 o 
   3   4  21       40.08       30.61      2.31 o 
   4   4  21      253.77      237.89      3.82 o 
   5   4  21      401.66      439.21      5.48 o 
   6   4  21        1.44       -0.18      2.31 o 
   7   4  21        3.20        1.71      2.63 o 
  -8   5  21      119.46      124.65      2.68 o 
  -7   5  21      131.00      128.82      2.88 o 
  -6   5  21      185.10      199.76      2.90 o 
  -5   5  21      171.72      186.58      3.12 o 
  -4   5  21       33.67       31.32      1.97 o 
  -3   5  21      340.19      387.75      3.28 o 
  -2   5  21       44.50       39.61      2.05 o 
  -1   5  21      144.56      138.54      2.58 o 
   0   5  21       32.27       36.32      2.27 o 
   1   5  21      133.93      121.70      2.78 o 
   2   5  21       53.79       44.24      2.45 o 
   3   5  21        0.02       -1.67      2.33 o 
   4   5  21        6.19        1.92      2.93 o 
 -12   0  22      201.93      185.51      6.89 o 
 -10   0  22       36.50       30.41      4.40 o 
  -8   0  22      128.70      110.06      3.12 o 
  -6   0  22     1606.01     1611.00     12.09 o 
  -4   0  22      165.09      164.11      2.90 o 
  -2   0  22       35.45       29.55      1.19 o 
   0   0  22        3.93       10.84      0.80 o 
   2   0  22      641.57      588.49      5.93 o 
   4   0  22     1666.48     1579.06      8.17 o 
   6   0  22      428.13      410.80      3.07 o 
   8   0  22        4.01        0.97      2.54 o 
 -13   1  22       14.54       13.33      3.22 o 
 -12   1  22      160.01      164.10      3.99 o 
 -11   1  22      781.46      877.41      7.60 o 
 -10   1  22        0.03        0.53      1.96 o 
  -9   1  22      742.38      743.66      7.28 o 
  -8   1  22        0.36        0.17      0.91 o 
  -7   1  22      661.07      665.51      3.96 o 
  -6   1  22      997.77     1011.63      4.19 o 
  -5   1  22        9.16       15.65      1.83 o 
  -4   1  22      811.44      838.04      7.26 o 
  -3   1  22      168.39      175.92      1.71 o 
  -2   1  22      383.14      386.51      3.61 o 
  -1   1  22      217.50      204.68      2.12 o 
   0   1  22      253.05      293.25      2.76 o 
   1   1  22        3.05        3.58      0.80 o 
   2   1  22      364.04      346.09      2.86 o 
   3   1  22      198.49      166.52      1.43 o 
   4   1  22       79.66       61.64      1.24 o 
   5   1  22      679.12      679.04      2.95 o 
   6   1  22      416.60      439.20      3.48 o 
   7   1  22        4.05        0.26      1.56 o 
   8   1  22       81.54       78.67      2.44 o 
   9   1  22       18.61        8.44      2.39 o 
 -12   2  22      369.99      431.14      6.54 o 
 -11   2  22        0.19        2.34      2.40 o 
 -10   2  22      164.74      153.45      3.25 o 
  -9   2  22      213.20      205.11      2.96 o 
  -8   2  22      432.31      427.83      3.58 o 
  -7   2  22       11.95        9.36      1.44 o 
  -6   2  22      200.96      181.35      2.68 o 
  -5   2  22      206.60      194.78      1.98 o 
  -4   2  22        5.05        4.50      1.06 o 
  -3   2  22       82.36       78.39      1.27 o 
  -2   2  22      376.17      344.74      2.73 o 
  -1   2  22       47.73       50.42      1.46 o 
   0   2  22      661.14      676.48      3.00 o 
   1   2  22        4.13        4.38      0.76 o 
   2   2  22      216.17      232.40      2.54 o 
   3   2  22     1114.13     1137.51      7.38 o 
   4   2  22       27.82       27.77      1.42 o 
   5   2  22      181.05      185.33      1.94 o 
   6   2  22      119.41      121.20      2.14 o 
   7   2  22       41.47       39.81      1.95 o 
   8   2  22      120.30      106.22      2.78 o 
   9   2  22       10.03        7.78      2.51 o 
 -11   3  22       58.05       64.04      2.70 o 
 -10   3  22       14.24        9.86      2.12 o 
  -9   3  22       88.28       75.03      2.26 o 
  -8   3  22       70.88       77.03      2.18 o 
  -7   3  22        0.03       -0.05      1.66 o 
  -6   3  22        7.99        6.15      1.38 o 
  -5   3  22      251.23      254.86      1.75 o 
  -4   3  22      188.24      174.90      1.91 o 
  -3   3  22       14.32       17.67      1.02 o 
  -2   3  22      669.27      695.39      4.22 o 
  -1   3  22      203.15      208.47      2.22 o 
   0   3  22      130.48      128.05      1.81 o 
   1   3  22      223.22      219.99      2.38 o 
   2   3  22      645.67      617.60      6.13 o 
   3   3  22       82.23       71.63      2.56 o 
   4   3  22      506.11      506.22      4.78 o 
   5   3  22      251.02      260.83      4.83 o 
   6   3  22       40.67       48.16      2.79 o 
   7   3  22        2.97        0.82      2.00 o 
   8   3  22        0.08       -1.88      2.20 o 
 -10   4  22        0.04        0.51      2.22 o 
  -9   4  22       34.19       24.94      2.07 o 
  -8   4  22       18.65       11.43      1.84 o 
  -7   4  22       29.03       28.67      1.92 o 
  -6   4  22       62.50       61.73      1.84 o 
  -5   4  22      142.25      131.46      1.94 o 
  -4   4  22        2.18        5.42      1.41 o 
  -3   4  22      458.45      476.23      3.25 o 
  -2   4  22       52.91       43.33      1.46 o 
  -1   4  22       45.86       35.23      1.63 o 
   0   4  22       34.65       32.73      1.92 o 
   1   4  22       43.94       35.22      2.11 o 
   2   4  22        5.05        1.15      1.97 o 
   3   4  22       42.07       35.25      2.51 o 
   4   4  22      647.42      692.01      8.27 o 
   5   4  22       48.41       47.05      2.75 o 
   6   4  22        2.15        0.12      2.66 o 
  -7   5  22       90.91       78.95      2.55 o 
  -6   5  22       11.66       11.08      2.11 o 
  -5   5  22       35.91       34.54      2.15 o 
  -4   5  22       93.07       94.01      2.35 o 
  -3   5  22       54.77       52.09      2.30 o 
  -2   5  22       77.90       71.59      2.34 o 
  -1   5  22       65.78       52.01      2.24 o 
   0   5  22      321.60      326.28      4.07 o 
   1   5  22       25.15       25.13      2.36 o 
   2   5  22       48.03       46.76      2.35 o 
   3   5  22        8.99        7.47      2.90 o 
 -13   0  23      352.35      399.36      6.98 o 
 -11   0  23      537.52      575.45      7.33 o 
  -9   0  23      158.54      137.49      3.41 o 
  -7   0  23      659.30      695.74      5.77 o 
  -5   0  23     1812.09     1949.88      9.54 o 
  -3   0  23        2.68       -0.18      1.27 o 
  -1   0  23      249.28      259.53      2.71 o 
   1   0  23      160.38      155.06      1.65 o 
   3   0  23       84.89       73.38      1.76 o 
   5   0  23       90.65       50.01      1.96 o 
   7   0  23       46.78       42.16      3.18 o 
   9   0  23       71.47       69.05      3.39 o 
 -13   1  23      766.02      846.20     15.84 o 
 -12   1  23       16.36       13.77      2.59 o 
 -11   1  23       78.50       81.16      3.04 o 
 -10   1  23      102.01      101.65      2.62 o 
  -9   1  23      326.97      325.04      4.32 o 
  -8   1  23       12.39       14.35      1.15 o 
  -7   1  23       59.33       61.09      1.64 o 
  -6   1  23       43.72       50.13      1.71 o 
  -5   1  23      105.05      104.98      2.07 o 
  -4   1  23     1245.41     1250.72      9.77 o 
  -3   1  23      113.13      110.18      1.58 o 
  -2   1  23       67.15       66.30      1.29 o 
  -1   1  23      662.53      686.85      5.90 o 
   0   1  23       84.12       86.09      1.14 o 
   1   1  23      279.00      297.06      2.08 o 
   2   1  23      137.23      140.26      1.71 o 
   3   1  23       99.25       86.07      1.17 o 
   4   1  23       27.87       23.59      0.98 o 
   5   1  23      109.13      100.49      1.60 o 
   6   1  23       33.27       28.66      1.63 o 
   7   1  23        3.10        0.27      1.58 o 
   8   1  23        1.44        4.18      2.04 o 
   9   1  23       26.13       21.60      2.55 o 
 -12   2  23        4.69        6.84      2.90 o 
 -11   2  23        0.85        1.22      2.36 o 
 -10   2  23        0.00       -0.26      2.27 o 
  -9   2  23      292.04      284.88      3.51 o 
  -8   2  23      176.88      181.83      4.08 o 
  -7   2  23        8.36        6.33      1.60 o 
  -6   2  23      493.18      497.13      6.04 o 
  -5   2  23      243.28      242.89      2.61 o 
  -4   2  23      606.16      604.67      4.70 o 
  -3   2  23       43.25       33.70      1.17 o 
  -2   2  23        7.28        6.40      0.84 o 
  -1   2  23      859.76      863.89      4.88 o 
   0   2  23      624.66      663.97      3.20 o 
   1   2  23       18.30       17.67      1.01 o 
   2   2  23     1219.17     1221.55      8.26 o 
   3   2  23       11.46       14.52      1.88 o 
   4   2  23      529.71      528.21      3.37 o 
   5   2  23       74.39       74.00      2.00 o 
   6   2  23        2.03        2.18      1.64 o 
   7   2  23      111.89      122.98      2.59 o 
   8   2  23       57.68       43.16      2.59 o 
 -11   3  23        5.60        5.76      2.45 o 
 -10   3  23        4.09        6.26      2.01 o 
  -9   3  23        2.99        2.39      1.82 o 
  -8   3  23      189.76      169.80      2.58 o 
  -7   3  23        1.10       -1.04      1.68 o 
  -6   3  23        3.29        2.39      1.31 o 
  -5   3  23        0.01        1.16      1.22 o 
  -4   3  23      100.18       72.38      1.37 o 
  -3   3  23       32.78       24.02      1.05 o 
  -2   3  23        8.59        4.02      0.83 o 
  -1   3  23      574.40      593.63      5.03 o 
   0   3  23      143.80      135.02      1.71 o 
   1   3  23       18.84       14.40      1.36 o 
   2   3  23        8.48       10.96      2.32 o 
   3   3  23      333.48      352.43      4.96 o 
   4   3  23       91.68       90.75      2.37 o 
   5   3  23        0.48       -0.34      1.96 o 
   6   3  23      291.01      282.31      3.97 o 
   7   3  23        3.01        4.73      2.24 o 
  -9   4  23       33.39       30.22      2.12 o 
  -8   4  23      144.26      133.65      2.56 o 
  -7   4  23      167.95      148.70      2.43 o 
  -6   4  23      257.55      240.90      2.48 o 
  -5   4  23       86.41       82.00      1.81 o 
  -4   4  23       40.36       46.83      1.83 o 
  -3   4  23      222.21      208.42      2.56 o 
  -2   4  23        2.18        1.70      1.56 o 
  -1   4  23       14.86       10.27      1.79 o 
   0   4  23       70.65       72.43      2.25 o 
   1   4  23       19.75       16.24      2.03 o 
   2   4  23      181.45      169.12      3.06 o 
   3   4  23      135.67      125.82      3.27 o 
   4   4  23        1.79        3.18      2.24 o 
   5   4  23        0.02       -1.81      2.32 o 
  -6   5  23       58.96       58.12      2.41 o 
  -5   5  23        3.46        6.24      2.01 o 
  -4   5  23        3.05        3.43      2.04 o 
  -3   5  23       34.42       20.93      2.36 o 
  -2   5  23       46.71       39.65      2.27 o 
  -1   5  23       21.98       19.50      2.16 o 
   0   5  23        0.86       -0.09      2.20 o 
   1   5  23       10.72       10.52      2.32 o 
   2   5  23       17.37       13.82      2.57 o 
 -12   0  24       85.03       89.55      4.44 o 
 -10   0  24        5.90        7.74      4.10 o 
  -8   0  24      654.04      687.27      7.76 o 
  -6   0  24       41.82       22.75      1.86 o 
  -4   0  24      158.27      130.30      3.62 o 
  -2   0  24        2.15        0.18      1.16 o 
   0   0  24      141.60      161.66      1.94 o 
   2   0  24     1240.04     1191.46     13.79 o 
   4   0  24      873.43      878.99      9.39 o 
   6   0  24      250.60      256.89      4.01 o 
   8   0  24       69.03       63.54      3.32 o 
 -12   1  24      179.04      198.63      3.84 o 
 -11   1  24       64.21       63.72      2.97 o 
 -10   1  24      186.30      189.28      3.92 o 
  -9   1  24      107.77       99.81      2.68 o 
  -8   1  24        0.27        0.52      0.84 o 
  -7   1  24      471.19      491.63      3.81 o 
  -6   1  24       79.10       86.08      1.96 o 
  -5   1  24     1949.19     1996.36     16.34 o 
  -4   1  24     1029.11     1027.20     10.99 o 
  -3   1  24       64.42       59.58      1.45 o 
  -2   1  24      380.16      349.98      3.93 o 
  -1   1  24       30.05       45.29      1.19 o 
   0   1  24      381.08      383.50      2.33 o 
   1   1  24        0.58        3.38      0.88 o 
   2   1  24       41.91       40.86      1.13 o 
   3   1  24      450.21      444.76      3.38 o 
   4   1  24        1.12       -0.27      1.06 o 
   5   1  24       88.09       88.25      1.72 o 
   6   1  24      643.04      631.84      3.58 o 
   7   1  24        0.81        0.20      1.97 o 
   8   1  24      141.22      160.71      3.27 o 
 -12   2  24      132.11      129.78      3.90 o 
 -11   2  24       12.49       10.53      2.53 o 
 -10   2  24       63.43       53.68      2.75 o 
  -9   2  24      222.25      211.27      3.07 o 
  -8   2  24      149.61      147.18      2.84 o 
  -7   2  24      396.52      357.84      4.78 o 
  -6   2  24       56.82       54.42      1.25 o 
  -5   2  24       49.25       42.60      1.30 o 
  -4   2  24        2.64        3.79      0.85 o 
  -3   2  24       94.82       86.30      1.38 o 
  -2   2  24      262.85      246.34      1.87 o 
  -1   2  24      361.22      370.75      4.76 o 
   0   2  24      270.62      274.40      2.71 o 
   1   2  24      336.06      349.91      3.05 o 
   2   2  24      606.45      613.97      5.82 o 
   3   2  24        0.96       -0.95      0.95 o 
   4   2  24       69.72       78.92      2.04 o 
   5   2  24        7.04        4.53      1.63 o 
   6   2  24       78.25       71.24      2.17 o 
   7   2  24        8.51        6.87      2.00 o 
   8   2  24       11.60       10.64      2.50 o 
 -11   3  24       67.01       61.02      2.83 o 
 -10   3  24       80.39       68.76      2.46 o 
  -9   3  24       23.34       18.45      1.86 o 
  -8   3  24        8.99        3.17      1.81 o 
  -7   3  24        6.99        4.86      1.74 o 
  -6   3  24      107.57       94.52      1.92 o 
  -5   3  24       52.39       42.81      1.88 o 
  -4   3  24        0.18        1.33      1.36 o 
  -3   3  24      118.95      114.44      1.63 o 
  -2   3  24        1.47        1.33      0.99 o 
  -1   3  24      328.59      310.58      4.72 o 
   0   3  24       11.84       16.05      1.64 o 
   1   3  24       98.98      104.26      1.98 o 
   2   3  24      423.24      499.93      6.18 o 
   3   3  24      118.66      109.53      3.69 o 
   4   3  24      822.69      868.42      7.66 o 
   5   3  24       38.32       30.76      2.20 o 
   6   3  24       48.50       37.54      2.12 o 
   7   3  24       27.17       26.87      2.43 o 
  -9   4  24       34.76       26.77      2.31 o 
  -8   4  24       50.44       46.66      2.10 o 
  -7   4  24        0.67       -0.45      1.73 o 
  -6   4  24      104.23       81.77      2.02 o 
  -5   4  24       35.95       32.14      1.79 o 
  -4   4  24      669.48      704.35      4.84 o 
  -3   4  24      255.88      254.40      3.34 o 
  -2   4  24        2.44       -0.80      1.78 o 
  -1   4  24        2.49        0.54      1.80 o 
   0   4  24        4.11        4.15      2.02 o 
   1   4  24       42.98       37.61      2.23 o 
   2   4  24       66.87       57.45      2.58 o 
   3   4  24       41.49       44.83      2.65 o 
   4   4  24        9.47        8.33      2.30 o 
   5   4  24       25.63       24.52      2.53 o 
  -6   5  24       65.85       52.59      2.54 o 
  -5   5  24        0.10       -0.36      2.34 o 
  -4   5  24       31.85       22.85      2.72 o 
  -3   5  24       28.21       28.74      2.33 o 
  -2   5  24       47.92       36.96      2.25 o 
  -1   5  24        8.33       10.61      2.11 o 
   0   5  24        0.03       -1.96      2.19 o 
   1   5  24       70.63       66.20      2.74 o 
 -11   0  25      108.31      121.41      4.53 o 
  -9   0  25        2.08        0.86      1.63 o 
  -7   0  25      258.80      247.05      4.51 o 
  -5   0  25      361.29      340.19      3.68 o 
  -3   0  25       31.75       42.80      1.65 o 
  -1   0  25      377.27      385.38      5.58 o 
   1   0  25       67.09       52.06      1.77 o 
   3   0  25      712.17      695.77      8.14 o 
   5   0  25      604.14      621.64      5.72 o 
   7   0  25     1224.06     1390.03      9.67 o 
 -12   1  25       20.25       21.93      2.81 o 
 -11   1  25      112.09      118.13      3.35 o 
 -10   1  25      432.97      458.88      4.86 o 
  -9   1  25       47.03       37.23      1.95 o 
  -8   1  25       87.28       83.51      2.71 o 
  -7   1  25       77.26       67.85      2.27 o 
  -6   1  25      365.76      359.62      3.92 o 
  -5   1  25      129.19      139.43      2.78 o 
  -4   1  25       12.46       19.85      1.70 o 
  -3   1  25       10.18       18.77      1.03 o 
  -2   1  25       26.62       32.03      0.93 o 
  -1   1  25       91.48       86.76      1.32 o 
   0   1  25      864.18      887.68      4.68 o 
   1   1  25        0.43       -0.86      0.90 o 
   2   1  25      662.01      669.53      4.84 o 
   3   1  25       25.72       29.08      1.06 o 
   4   1  25      103.07       83.41      2.04 o 
   5   1  25       25.59       26.87      1.76 o 
   6   1  25      147.35      140.21      2.68 o 
   7   1  25      106.23       93.90      2.83 o 
   8   1  25      187.08      206.71      3.57 o 
 -11   2  25        1.74        1.41      2.51 o 
 -10   2  25        0.09       -1.43      2.39 o 
  -9   2  25        5.42        5.46      1.92 o 
  -8   2  25      112.10      103.88      2.54 o 
  -7   2  25       77.83       72.08      2.35 o 
  -6   2  25      197.13      190.54      2.84 o 
  -5   2  25       95.37       86.59      1.44 o 
  -4   2  25       54.87       62.67      1.09 o 
  -3   2  25       79.33       78.11      1.37 o 
  -2   2  25      468.60      466.30      3.03 o 
  -1   2  25      190.28      188.80      2.27 o 
   0   2  25       88.42       80.50      1.77 o 
   1   2  25      945.20      994.05      5.26 o 
   2   2  25      136.11      146.54      2.00 o 
   3   2  25       11.84        6.72      1.45 o 
   4   2  25      164.77      165.56      2.37 o 
   5   2  25      158.31      154.27      2.37 o 
   6   2  25        3.10       -1.23      1.87 o 
   7   2  25        1.90       -1.69      2.21 o 
 -10   3  25       14.06       12.45      2.15 o 
  -9   3  25       60.62       46.42      2.09 o 
  -8   3  25       12.03        9.75      1.89 o 
  -7   3  25       29.26       23.17      1.89 o 
  -6   3  25       12.32        7.46      1.54 o 
  -5   3  25      222.70      217.46      2.59 o 
  -4   3  25      406.40      388.84      3.65 o 
  -3   3  25       91.40       90.54      1.66 o 
  -2   3  25      148.31      156.91      2.67 o 
  -1   3  25       68.23       66.54      2.33 o 
   0   3  25      233.61      233.69      2.57 o 
   1   3  25      144.73      154.47      2.97 o 
   2   3  25      851.14      872.41      5.25 o 
   3   3  25      270.56      305.32      3.83 o 
   4   3  25        1.69        7.91      2.40 o 
   5   3  25       53.28       53.06      2.49 o 
   6   3  25      189.86      201.09      3.13 o 
  -8   4  25        4.33        0.65      2.06 o 
  -7   4  25       28.82       25.41      1.98 o 
  -6   4  25       51.36       34.81      1.85 o 
  -5   4  25      319.91      321.05      2.80 o 
  -4   4  25       24.69       27.56      1.82 o 
  -3   4  25        5.54        6.83      1.96 o 
  -2   4  25      101.96      119.29      2.40 o 
  -1   4  25        4.95        0.77      1.82 o 
   0   4  25       15.55       12.40      2.11 o 
   1   4  25       31.43       26.32      2.49 o 
   2   4  25      162.05      171.71      5.05 o 
   3   4  25       97.35       94.11      4.08 o 
   4   4  25      223.10      234.00      3.56 o 
  -4   5  25       28.20       26.61      2.84 o 
  -3   5  25       23.19       22.54      2.34 o 
  -2   5  25       43.46       51.28      2.44 o 
  -1   5  25       45.14       40.58      2.39 o 
   0   5  25        0.41       -2.32      2.32 o 
 -12   0  26     1134.87     1220.72     13.57 o 
 -10   0  26        1.15        2.31      2.90 o 
  -8   0  26        8.25        4.65      1.77 o 
  -6   0  26       14.69       10.24      1.75 o 
  -4   0  26      128.88      129.11      2.34 o 
  -2   0  26      622.58      624.26      7.34 o 
   0   0  26      649.23      634.55      6.89 o 
   2   0  26      305.41      282.34      2.68 o 
   4   0  26      418.74      414.00      5.12 o 
   6   0  26       34.79       33.93      2.91 o 
 -12   1  26       55.65       47.87      3.17 o 
 -11   1  26        0.04       -0.55      2.55 o 
 -10   1  26      139.36      136.95      2.90 o 
  -9   1  26      204.01      206.31      3.75 o 
  -8   1  26        0.60        0.12      1.97 o 
  -7   1  26       98.97      103.23      2.32 o 
  -6   1  26        8.93       11.73      1.35 o 
  -5   1  26      425.40      422.64      3.65 o 
  -4   1  26      277.80      258.71      4.88 o 
  -3   1  26      647.23      643.72      4.52 o 
  -2   1  26       37.74       31.20      0.74 o 
  -1   1  26       66.12       69.20      1.27 o 
   0   1  26       84.80       82.72      1.35 o 
   1   1  26       14.07       11.97      0.96 o 
   2   1  26        2.70       12.96      1.14 o 
   3   1  26       57.64       53.96      1.58 o 
   4   1  26       18.98       12.62      1.38 o 
   5   1  26      597.65      625.89      4.71 o 
   6   1  26       36.85       34.39      2.48 o 
   7   1  26        0.19        0.76      2.42 o 
 -11   2  26       20.83       19.91      3.04 o 
 -10   2  26        9.23        6.67      2.47 o 
  -9   2  26       18.77       10.10      2.28 o 
  -8   2  26       33.52       28.41      2.07 o 
  -7   2  26      226.71      222.52      6.30 o 
  -6   2  26       31.27       28.96      1.69 o 
  -5   2  26       29.49       35.79      1.20 o 
  -4   2  26      253.47      251.21      2.77 o 
  -3   2  26      155.69      154.35      1.88 o 
  -2   2  26      251.60      254.80      2.75 o 
  -1   2  26      116.44      112.11      2.28 o 
   0   2  26      147.73      144.16      2.30 o 
   1   2  26       10.04       24.78      1.05 o 
   2   2  26       49.04       51.29      1.42 o 
   3   2  26       75.15       68.46      2.01 o 
   4   2  26       38.39       37.80      1.89 o 
   5   2  26      342.37      364.94      4.84 o 
   6   2  26       23.17       25.25      2.22 o 
   7   2  26       35.68       38.34      2.65 o 
 -10   3  26        1.69       -2.09      2.09 o 
  -9   3  26       35.05       31.46      2.28 o 
  -8   3  26       56.14       43.92      2.12 o 
  -7   3  26        6.05        4.08      1.83 o 
  -6   3  26        1.33       -0.82      1.64 o 
  -5   3  26       14.65       13.12      1.57 o 
  -4   3  26      125.74      118.84      2.07 o 
  -3   3  26       18.92       13.98      1.46 o 
  -2   3  26       50.45       58.56      2.41 o 
  -1   3  26        1.40        2.48      1.87 o 
   0   3  26      279.93      276.92      3.45 o 
   1   3  26       30.61       25.87      1.79 o 
   2   3  26       49.64       45.68      2.41 o 
   3   3  26      470.09      481.93      4.83 o 
   4   3  26      115.93      118.70      2.71 o 
   5   3  26      270.35      305.08      3.88 o 
  -8   4  26       99.77       96.57      2.60 o 
  -7   4  26        4.32        5.85      1.91 o 
  -6   4  26      155.55      162.07      2.58 o 
  -5   4  26       69.42       66.33      2.22 o 
  -4   4  26      380.92      416.73      3.74 o 
  -3   4  26       62.14       63.95      2.33 o 
  -2   4  26       25.89       22.74      2.02 o 
  -1   4  26       70.72       73.11      2.25 o 
   0   4  26       45.11       38.70      2.32 o 
   1   4  26       54.80       47.08      2.66 o 
   2   4  26       10.19        8.66      2.65 o 
   3   4  26        1.18       -0.63      2.60 o 
 -11   0  27        9.95        5.63      3.22 o 
  -9   0  27       21.12       12.56      4.84 o 
  -7   0  27      427.44      432.63      3.64 o 
  -5   0  27     1111.94     1128.18     13.51 o 
  -3   0  27      487.01      490.81     12.02 o 
  -1   0  27      342.61      350.37      3.86 o 
   1   0  27       10.96        9.49      1.38 o 
   3   0  27       44.80       26.70      2.79 o 
   5   0  27      869.83      861.10      5.59 o 
   7   0  27        8.44        4.78      3.36 o 
 -11   1  27        0.01       -0.64      2.62 o 
 -10   1  27        0.32        2.34      2.43 o 
  -9   1  27        4.35        1.58      2.07 o 
  -8   1  27       52.48       49.57      2.04 o 
  -7   1  27       55.19       54.73      2.25 o 
  -6   1  27      148.14      148.20      2.48 o 
  -5   1  27      122.35      132.96      2.07 o 
  -4   1  27       39.84       38.28      1.46 o 
  -3   1  27      607.17      648.44      4.90 o 
  -2   1  27       53.73       56.83      1.50 o 
  -1   1  27      408.70      429.51      3.49 o 
   0   1  27        0.73        2.52      1.05 o 
   1   1  27       31.13       29.16      1.17 o 
   2   1  27       56.70       48.05      1.88 o 
   3   1  27      199.85      203.71      2.26 o 
   4   1  27      379.75      406.66      6.07 o 
   5   1  27        7.84       11.25      2.24 o 
   6   1  27      104.99      103.47      3.00 o 
   7   1  27      175.55      190.09      4.04 o 
 -11   2  27      104.07      116.21      3.86 o 
 -10   2  27       73.45       69.06      2.82 o 
  -9   2  27      125.44      132.39      3.29 o 
  -8   2  27      309.74      312.60      5.73 o 
  -7   2  27       18.39       18.21      1.95 o 
  -6   2  27      263.35      261.35      3.29 o 
  -5   2  27      689.18      711.14      9.10 o 
  -4   2  27      203.43      205.67      2.19 o 
  -3   2  27       16.71       16.12      1.13 o 
  -2   2  27      259.14      269.96      2.36 o 
  -1   2  27       22.66       18.48      1.33 o 
   0   2  27       20.34       17.97      1.26 o 
   1   2  27        1.57        5.90      1.15 o 
   2   2  27       16.85       11.32      1.56 o 
   3   2  27       37.19       27.51      1.86 o 
   4   2  27        3.04        6.23      1.96 o 
   5   2  27        6.14        6.97      2.26 o 
   6   2  27      102.56       95.33      2.66 o 
  -9   3  27       47.12       41.52      2.47 o 
  -8   3  27      115.62      108.85      2.53 o 
  -7   3  27       14.30       10.28      1.91 o 
  -6   3  27        4.99        6.20      1.74 o 
  -5   3  27       85.72       67.29      1.84 o 
  -4   3  27       32.63       22.40      1.63 o 
  -3   3  27        0.01        0.25      1.91 o 
  -2   3  27       95.07       79.47      2.59 o 
  -1   3  27        0.17       -1.44      1.87 o 
   0   3  27      178.64      175.74      2.86 o 
   1   3  27        0.05        0.76      1.99 o 
   2   3  27       23.16       14.71      2.13 o 
   3   3  27       48.52       46.30      2.46 o 
   4   3  27       19.37       15.60      2.30 o 
   5   3  27        0.25       -0.18      2.69 o 
  -7   4  27      222.65      235.29      5.07 o 
  -6   4  27       32.85       38.20      2.61 o 
  -5   4  27       78.16       72.37      2.40 o 
  -4   4  27      117.98      155.21      2.75 o 
  -3   4  27      203.67      202.96      3.18 o 
  -2   4  27       97.06       81.64      2.80 o 
  -1   4  27        6.75        4.90      1.96 o 
   0   4  27       22.43       19.59      2.49 o 
   1   4  27       12.53        7.43      2.55 o 
   2   4  27       31.83       31.81      2.86 o 
 -10   0  28      304.83      305.30      7.27 o 
  -8   0  28      266.81      255.65      5.13 o 
  -6   0  28      187.69      192.73      5.01 o 
  -4   0  28       96.32      108.26      2.75 o 
  -2   0  28      944.46      938.72     11.08 o 
   0   0  28      426.18      423.66      8.03 o 
   2   0  28      590.83      581.09     10.21 o 
   4   0  28       63.98       58.00      2.47 o 
   6   0  28      373.26      341.60      5.50 o 
 -11   1  28       17.02       13.74      2.90 o 
 -10   1  28      234.99      242.00      4.01 o 
  -9   1  28        7.39        5.15      2.03 o 
  -8   1  28       64.32       48.39      2.15 o 
  -7   1  28       16.04       13.92      1.56 o 
  -6   1  28        2.13        3.57      1.31 o 
  -5   1  28       48.37       39.24      1.57 o 
  -4   1  28      430.89      432.91      3.98 o 
  -3   1  28      257.05      275.44      2.91 o 
  -2   1  28        5.31        5.07      0.89 o 
  -1   1  28      679.03      677.81      5.46 o 
   0   1  28       94.25       94.65      1.72 o 
   1   1  28      147.68      150.04      1.76 o 
   2   1  28       11.60        7.97      1.33 o 
   3   1  28      161.20      152.26      2.80 o 
   4   1  28      526.01      562.58      6.65 o 
   5   1  28       18.25       13.60      2.22 o 
   6   1  28      134.23      139.55      3.22 o 
 -10   2  28        0.64       -0.99      2.39 o 
  -9   2  28       37.42       34.55      2.54 o 
  -8   2  28      119.59      123.43      2.46 o 
  -7   2  28       20.60       11.31      1.78 o 
  -6   2  28        7.25        7.40      1.71 o 
  -5   2  28       21.68       20.86      1.57 o 
  -4   2  28      218.19      209.18      2.02 o 
  -3   2  28       14.45        9.45      1.53 o 
  -2   2  28        0.56        3.99      1.51 o 
  -1   2  28        3.79        0.93      1.43 o 
   0   2  28       13.61       16.01      1.41 o 
   1   2  28      432.99      454.05      5.45 o 
   2   2  28       14.33       12.18      1.64 o 
   3   2  28       86.85       81.66      2.50 o 
   4   2  28      166.57      185.52      2.95 o 
   5   2  28       46.33       47.56      2.56 o 
  -9   3  28      291.55      295.90      3.63 o 
  -8   3  28       87.76       79.48      2.39 o 
  -7   3  28       26.81       20.19      2.02 o 
  -6   3  28       90.15       91.64      2.16 o 
  -5   3  28        0.04        1.46      1.71 o 
  -4   3  28        2.97        4.76      2.01 o 
  -3   3  28        0.98        1.14      2.00 o 
  -2   3  28      170.55      157.58      3.03 o 
  -1   3  28       47.36       34.86      2.15 o 
   0   3  28        0.37        0.07      2.22 o 
   1   3  28      188.93      196.59      3.60 o 
   2   3  28        1.44       -1.70      2.36 o 
   3   3  28       90.11       83.59      2.66 o 
   4   3  28        0.23       -1.02      2.53 o 
  -6   4  28      356.76      414.43      4.58 o 
  -5   4  28        6.85        9.86      2.12 o 
  -4   4  28      803.81      893.69      7.74 o 
  -3   4  28        8.39        4.66      2.17 o 
  -2   4  28       80.12       79.72      2.52 o 
  -1   4  28      243.90      239.33      5.64 o 
   0   4  28        0.15       -0.15      2.47 o 
   1   4  28       19.40       17.78      2.73 o 
 -11   0  29       46.93       44.50      4.17 o 
  -9   0  29      202.21      213.67      8.40 o 
  -7   0  29      185.76      173.78      2.80 o 
  -5   0  29      485.38      503.90      9.88 o 
  -3   0  29     2192.36     2329.55     33.20 o 
  -1   0  29       34.71       32.79      2.96 o 
   1   0  29      110.07       91.21      3.27 o 
   3   0  29        1.77       -2.77      2.77 o 
   5   0  29       79.39       87.17      3.81 o 
 -10   1  29      172.18      179.79      3.48 o 
  -9   1  29       22.40       24.34      2.31 o 
  -8   1  29       71.84       75.81      2.74 o 
  -7   1  29        2.23        0.00      1.64 o 
  -6   1  29      425.58      464.51      8.06 o 
  -5   1  29       31.20       35.78      1.46 o 
  -4   1  29       77.25       70.77      1.50 o 
  -3   1  29      282.04      275.25      3.23 o 
  -2   1  29      235.18      240.46      2.92 o 
  -1   1  29      724.16      810.87      7.95 o 
   0   1  29      204.07      216.23      3.49 o 
   1   1  29      133.06      140.73      2.33 o 
   2   1  29        2.81       -0.28      1.64 o 
   3   1  29       15.46       11.03      1.97 o 
   4   1  29      198.72      216.83      3.93 o 
   5   1  29        2.00       -2.26      2.26 o 
 -10   2  29       48.41       37.74      3.06 o 
  -9   2  29       49.42       42.79      2.55 o 
  -8   2  29       22.46       20.71      2.12 o 
  -7   2  29        7.51        6.81      1.83 o 
  -6   2  29       61.52       52.67      2.00 o 
  -5   2  29       12.72       11.23      1.53 o 
  -4   2  29      349.97      365.39      3.73 o 
  -3   2  29       12.02        9.12      1.82 o 
  -2   2  29      300.96      315.39      4.42 o 
  -1   2  29       22.58       19.88      1.65 o 
   0   2  29       74.66       63.64      2.01 o 
   1   2  29      364.47      358.59      2.98 o 
   2   2  29      119.96      115.17      2.85 o 
   3   2  29       38.63       32.66      2.16 o 
   4   2  29      187.27      194.08      3.03 o 
   5   2  29       19.96       23.69      2.51 o 
  -8   3  29        1.41        0.76      1.99 o 
  -7   3  29       17.71       13.58      2.24 o 
  -6   3  29        3.34        2.82      2.24 o 
  -5   3  29       46.85       46.64      2.38 o 
  -4   3  29       71.40       64.63      2.30 o 
  -3   3  29      132.49      132.25      2.72 o 
  -2   3  29        1.46        0.00      2.18 o 
  -1   3  29       59.04       60.79      2.35 o 
   0   3  29        1.18       -0.42      2.29 o 
   1   3  29      170.41      179.70      3.22 o 
   2   3  29        2.15       -0.78      2.44 o 
   3   3  29       25.51       20.99      2.89 o 
  -5   4  29        0.05        3.76      2.19 o 
  -4   4  29        1.15       12.10      2.30 o 
  -3   4  29       19.23       17.38      2.25 o 
  -2   4  29       14.47       12.98      2.21 o 
  -1   4  29        0.00       -0.09      2.21 o 
   0   4  29        0.02       -0.12      2.55 o 
 -10   0  30      106.33      116.11      4.59 o 
  -8   0  30       93.62       91.89      3.63 o 
  -6   0  30        4.07        5.80      1.91 o 
  -4   0  30      396.20      414.16     14.11 o 
  -2   0  30      124.98      110.92      2.55 o 
   0   0  30       90.48       71.07      3.28 o 
   2   0  30       90.72       98.97      3.83 o 
   4   0  30      123.49      134.08      3.37 o 
 -10   1  30      274.14      302.83      3.87 o 
  -9   1  30       98.10       92.47      2.75 o 
  -8   1  30       61.17       57.72      2.23 o 
  -7   1  30       45.59       36.12      1.91 o 
  -6   1  30      758.02      778.29      7.36 o 
  -5   1  30       14.01       14.32      1.50 o 
  -4   1  30       34.86       25.10      1.36 o 
  -3   1  30      180.42      182.22      3.96 o 
  -2   1  30        6.46        7.65      1.45 o 
  -1   1  30      384.87      399.01      3.75 o 
   0   1  30       13.96       18.14      1.52 o 
   1   1  30      139.48      140.57      3.88 o 
   2   1  30      120.04      114.17      2.66 o 
   3   1  30       27.49       28.43      2.29 o 
   4   1  30      201.36      217.94      3.22 o 
   5   1  30        6.27       -2.40      2.58 o 
  -9   2  30        5.01        1.73      2.07 o 
  -8   2  30       82.18       80.61      3.50 o 
  -7   2  30        0.20        0.45      1.87 o 
  -6   2  30       73.51       62.56      2.42 o 
  -5   2  30      174.38      151.88      3.92 o 
  -4   2  30      109.90      106.64      2.29 o 
  -3   2  30       27.86       23.97      2.00 o 
  -2   2  30       65.94       66.37      2.23 o 
  -1   2  30       16.04       14.22      1.53 o 
   0   2  30       30.65       30.13      1.84 o 
   1   2  30       34.09       37.96      2.27 o 
   2   2  30       29.40       29.61      2.53 o 
   3   2  30       19.98       14.44      2.16 o 
   4   2  30      145.48      157.78      2.96 o 
  -7   3  30       33.09       30.53      2.45 o 
  -6   3  30       14.38        9.22      2.32 o 
  -5   3  30       23.84       16.20      2.24 o 
  -4   3  30      293.32      287.07      4.84 o 
  -3   3  30      163.47      184.80      4.24 o 
  -2   3  30       46.99       40.28      2.54 o 
  -1   3  30        2.44        0.64      2.41 o 
   0   3  30        5.88        2.53      2.18 o 
   1   3  30       49.17       43.00      2.58 o 
   2   3  30        1.14       -0.77      3.07 o 
  -9   0  31        0.00        1.68      2.73 o 
  -7   0  31       46.50       43.85      2.54 o 
  -5   0  31      487.20      526.63     12.99 o 
  -3   0  31      590.84      667.89     12.89 o 
  -1   0  31      293.10      295.56      5.79 o 
   1   0  31       75.77       79.48      3.38 o 
   3   0  31        0.42       -2.67      2.67 o 
  -9   1  31       15.95       22.47      2.39 o 
  -8   1  31      121.97      122.75      3.67 o 
  -7   1  31      102.24      101.13      2.37 o 
  -6   1  31        0.71        6.46      1.54 o 
  -5   1  31      147.54      143.98      2.50 o 
  -4   1  31       33.95       35.99      1.85 o 
  -3   1  31      376.81      394.26      6.05 o 
  -2   1  31       32.84       30.07      1.91 o 
  -1   1  31       68.22       71.73      1.92 o 
   0   1  31       65.34       61.84      2.33 o 
   1   1  31       97.94       88.21      2.47 o 
   2   1  31       17.09       18.73      2.18 o 
   3   1  31       44.79       51.26      2.57 o 
   4   1  31       59.62       57.17      2.60 o 
  -8   2  31      109.65      102.59      2.76 o 
  -7   2  31        8.04        8.81      2.13 o 
  -6   2  31      112.09       87.99      3.02 o 
  -5   2  31       72.76       68.60      2.78 o 
  -4   2  31      113.68      114.52      3.04 o 
  -3   2  31        4.09        5.04      1.82 o 
  -2   2  31       53.84       46.25      2.06 o 
  -1   2  31       75.26       72.18      2.23 o 
   0   2  31       27.84       28.63      1.90 o 
   1   2  31       32.34       30.57      2.72 o 
   2   2  31       14.57        8.14      2.47 o 
   3   2  31       37.32       43.74      2.66 o 
  -6   3  31        6.53        3.92      2.35 o 
  -5   3  31      184.18      190.23      3.24 o 
  -4   3  31      208.18      226.93      4.61 o 
  -3   3  31        2.18        3.54      1.97 o 
  -2   3  31       48.67       44.28      2.99 o 
  -1   3  31       65.94       69.19      2.99 o 
   0   3  31       83.20       79.32      2.82 o 
   1   3  31        0.15       -1.90      2.91 o 
  -8   0  32       88.13       93.79      3.35 o 
  -6   0  32       68.48       66.27      2.43 o 
  -4   0  32      958.54      999.72     13.07 o 
  -2   0  32       80.49       81.03      4.07 o 
   0   0  32      239.58      249.04      6.61 o 
   2   0  32       39.07       27.20      2.89 o 
  -8   1  32      167.45      167.57      3.47 o 
  -7   1  32      157.18      155.12      2.52 o 
  -6   1  32        5.27        7.00      1.66 o 
  -5   1  32       39.06       33.47      1.87 o 
  -4   1  32      387.79      415.03      5.99 o 
  -3   1  32       17.96       20.04      1.87 o 
  -2   1  32      244.77      241.78      3.91 o 
  -1   1  32        3.69        6.17      2.07 o 
   0   1  32       60.90       55.65      2.36 o 
   1   1  32        2.11        3.99      2.28 o 
   2   1  32       89.16       88.70      3.04 o 
   3   1  32      570.73      637.84      7.87 o 
  -7   2  32       11.22        5.37      2.50 o 
  -6   2  32      165.53      145.45      3.33 o 
  -5   2  32      119.74       96.42      2.75 o 
  -4   2  32        9.95       11.44      1.80 o 
  -3   2  32       61.18       44.50      2.09 o 
  -2   2  32        0.00       -0.70      1.88 o 
  -1   2  32        0.24        1.21      1.87 o 
   0   2  32       35.34       30.42      2.89 o 
   1   2  32      293.35      312.81      4.75 o 
   2   2  32        8.51       10.31      2.56 o 
  -4   3  32       54.35       56.65      2.57 o 
  -3   3  32        0.27       -1.15      2.20 o 
  -2   3  32       16.09       13.38      2.62 o 
  -1   3  32      120.24      127.24      3.14 o 
  -7   0  33       13.02        9.18      3.57 o 
  -5   0  33       85.67      100.68      4.85 o 
  -3   0  33        1.61        2.26      3.27 o 
  -1   0  33      112.33      123.94      4.50 o 
   1   0  33       52.97       49.83      3.52 o 
  -8   1  33       13.13       11.49      2.23 o 
  -7   1  33       56.26       55.19      2.42 o 
  -6   1  33      353.34      346.33      4.22 o 
  -5   1  33      141.16      133.72      2.64 o 
  -4   1  33       22.99       28.79      2.21 o 
  -3   1  33       12.42       14.71      1.88 o 
  -2   1  33      111.41       98.25      2.62 o 
  -1   1  33      163.13      164.24      4.43 o 
   0   1  33       13.95       14.38      2.40 o 
   1   1  33        9.82        8.78      2.43 o 
   2   1  33      107.29      107.51      3.48 o 
  -6   2  33       38.02       36.26      2.80 o 
  -5   2  33        0.72        1.92      2.25 o 
  -4   2  33      189.20      189.26      3.31 o 
  -3   2  33       23.86       18.40      2.22 o 
  -2   2  33        8.23        8.34      1.97 o 
  -1   2  33       28.93       20.80      2.57 o 
   0   2  33        0.01        0.29      3.02 o 
   1   2  33       40.96       51.18      2.98 o 
  -6   0  34       46.19       52.43      4.28 o 
  -4   0  34       16.57       14.90      3.55 o 
  -2   0  34      818.47      853.25     17.07 o 
   0   0  34       23.09       21.11      3.34 o 
  -6   1  34       92.91       92.91      2.42 o 
  -5   1  34       24.81       21.81      2.46 o 
  -4   1  34      102.49      118.04      4.03 o 
  -3   1  34      132.52      133.42      3.82 o 
  -2   1  34       81.85       77.06      2.85 o 
  -1   1  34       16.13       21.97      2.48 o 
   0   1  34       16.94       16.78      2.59 o 
   1   1  34        2.63        0.30      2.74 o 
  -4   2  34        9.50       10.85      2.04 o 
  -3   2  34        1.56       -1.53      2.12 o 
  -2   2  34       24.93       18.17      2.39 o 
  -5   0  35       45.60       59.77      3.77 o 
  -3   0  35      435.72      456.02      9.87 o 
  -1   0  35       29.63       36.97      3.52 o 
  -4   1  35      516.46      584.28      8.10 o 
  -3   1  35        6.60        7.61      2.47 o 
  -2   1  35       10.03        9.06      2.48 o 
                                                 
